# Supplementary material for: Plasma proteomics in patients with von Willebrand disease and hemophilia A highlights von Willebrand factor as main determinant of response to desmopressin treatment
Source: Res Pract Thromb Haemost. 2025 Mar 19;9(3):102738. doi: 10.1016/j.rpth.2025.102738 (PMC12032314; doi:10.1016/j.rpth.2025.102738)
Supplement: Supplemental Table [file mmc1.xlsx]

## Sheet: Content
Supplemental material
A	Proteins quantified across both cohorts
B	Proteins imputated with standard deviation in all cohorts
C	Statistical Test proteins in VWD after 2 hrs of DDAVP
D	Statistical test proteins in HA after 1 hr of DDAVP
E	Statistical test proteins in HA after 24 hrs of DDAVP
F	Correlation matrix in both cohorts

## Sheet: A.Proteins Quantified
UID	ERAHA.129_T4	ERAHA.129_T1	ERAHA.129_T0	ERAHA.124_T4	ERAHA.124_T3	ERAHA.124_T2	ERAHA.124_T1	ERAHA.124_T0	ERAHA.123_T4	ERAHA.123_T3	ERAHA.123_T2	ERAHA.123_T1	ERAHA.123_T0	ERAHA.112_T4	ERAHA.112_T2	ERAHA.112_T1	ERAHA.112_T0	ERAHA.108_T4	ERAHA.108_T2	ERAHA.108_T1	ERAHA.108_T0	ERAHA.100_T4	ERAHA.100_T3	ERAHA.100_T2	ERAHA.100_T0	ERAHA.60_T4	ERAHA.60_T3	ERAHA.60_T2	ERAHA.60_T0	ERAHA.56_T4	ERAHA.56_T3	ERAHA.56_T2	ERAHA.56_T1	ERAHA.56_T0	ERAHA.49_T3	ERAHA.49_T2	ERAHA.49_T1	ERAHA.49_T0	AMC22.13_T2	AMC22.13_T1	AMC22.13_T0	AMC22.12_T2	AMC22.12_T1	AMC22.12_T0	AMC22.11_T2	AMC22.11_T1	AMC22.11_T0	AMC22.10_T2	AMC22.10_T1
UID1	18.7577	19.0775	18.8207	19.1294	19.1829	19.3648	19.4152	19.4173	19.263	19.2489	19.1857	19.2259	19.272	18.8481	19.0707	18.8291	19.1615	18.3094	18.2399	18.5437	18.3614	19.0636	18.9268	19.2717	18.8851	19.3678	19.0995	19.3323	19.5744	19.485	19.2942	19.3725	19.3408	19.4476	19.1244	19.0129	19.2513	18.8376	19.37	18.9327	19.0679	19.2491	19.2396	19.1208	18.31	18.3148	18.4514	20.3612	20.1407
UID2	19.4303	19.1377	19.2924	18.4512	NA	19.2889	NA	18.9711	19.034	19.2714	19.4952	19.6793	20.1346	17.9664	18.7198	19.1695	18.7869	19.0286	19.0857	19.0689	19.3038	18.3916	18.4505	18.488	17.1765	19.0103	18.589	18.9621	18.8124	18.963	19.0534	18.6273	19.0861	18.6713	18.9895	18.9959	18.7826	18.885	19.3145	20.1453	19.8605	19.5022	19.3837	19.121	19.0801	18.753	18.5155	20.1938	20.0855
UID3	19.6572	19.8153	19.6301	20.2148	19.9856	20.1669	20.0851	20.1375	NA	NA	NA	NA	NA	20.4535	20.6395	20.4835	20.6468	20.8133	20.7238	20.8392	20.8706	21.9016	21.9046	21.9017	21.7676	21.2131	21.2191	21.2674	21.2397	19.5351	19.6894	19.4825	19.4586	19.5147	20.7624	20.9578	20.7567	20.6902	20.7535	21.0128	21.1123	21.651	21.6458	21.7483	19.7787	19.8574	19.7081	22.3169	22.4731
UID4	15.1916	15.6316	15.5253	NA	NA	NA	NA	NA	NA	NA	NA	NA	16.5622	NA	16.0587	15.4037	16.1778	15.7855	15.9734	16.2188	16.1081	NA	NA	NA	NA	16.5741	NA	NA	NA	NA	15.1718	NA	NA	15.8329	NA	NA	NA	15.7739	NA	16.5507	NA	NA	15.616	NA	16.4237	16.1531	15.7055	17.9273	17.5553
UID5	21.9293	22.0617	22.0005	22.674	22.6868	22.7614	22.8031	22.5683	22.3853	22.4306	22.2561	22.4698	22.5539	22.0389	21.9551	22.177	22.1065	21.5349	21.5627	21.6211	21.5129	22.9245	22.7577	22.8719	22.9589	22.7539	22.6177	22.6419	22.6028	21.6657	21.674	21.7331	21.5657	21.7214	22.809	22.806	22.9048	22.909	23.0343	22.9503	22.9714	22.4823	22.4739	22.2248	21.439	21.3405	21.4708	23.6241	23.5954
UID6	20.006	19.9407	20.0197	20.5073	20.4604	20.5326	20.1744	20.3804	20.7657	20.7997	20.6633	20.6056	20.6463	20.12	20.1417	20.1674	20.2178	20.2372	19.9658	20.4684	20.0387	21.2912	21.3098	21.182	21.21	20.598	20.643	20.8374	20.6363	19.4485	19.0812	19.0598	19.1922	19.0803	20.5267	20.7758	20.3607	20.4738	20.8536	20.7543	20.6813	20.7688	20.3202	20.6837	18.9843	18.8068	19.1294	21.5699	21.3742
UID7	18.0094	18.0217	18.1065	16.0506	NA	NA	16.2992	NA	NA	NA	15.4533	NA	NA	NA	NA	NA	NA	18.811	18.3122	18.6763	18.7262	15.8687	NA	NA	NA	18.0332	18.1096	18.0762	18.3804	19.1918	19.1937	19.2154	19.2066	19.1011	NA	NA	NA	NA	NA	NA	NA	NA	NA	NA	18.6315	18.7455	18.7629	18.684	19.0368
UID8	20.5327	20.6995	20.6408	18.9846	NA	NA	17.8017	NA	19.1504	19.005	19.2154	NA	19.0603	20.8298	20.8916	20.8618	21.0573	18.5262	18.9737	18.6923	NA	20.3361	20.3853	20.1928	20.1687	20.6906	20.7637	20.4907	20.5337	20.5197	20.3846	20.5285	20.4649	20.6276	19.6346	19.7963	19.884	19.4697	21.1285	20.8846	21.197	20.4025	20.7643	20.425	20.6866	20.6813	20.9757	20.6473	20.6898
UID9	19.9926	19.4463	19.6301	21.2378	20.8021	21.1589	20.9626	21.0245	20.5485	20.8509	20.4669	20.3164	20.8381	21.5095	21.6464	21.2206	21.7634	19.7512	20.416	20.0837	20.1049	20.6266	20.5429	20.7702	20.7072	21.1661	21.0044	20.9712	20.6843	20.3917	20.945	20.964	20.5945	20.24	20.6907	20.3165	20.4517	19.957	21.049	21.1653	21.2794	20.5779	20.9137	20.5029	20.4615	20.1808	20.5213	21.3531	21.331
UID10	21.027	20.8636	21.118	NA	NA	NA	18.8017	NA	19.4432	NA	NA	NA	NA	20.7783	20.8125	20.5271	20.5517	NA	19.4337	19.4384	18.9878	20.3699	20.4502	20.2168	20.3513	20.0232	20.3387	20.3299	20.5507	20.6766	20.8031	20.5557	20.6641	20.4524	19.6764	19.7259	19.6877	19.6901	22.6867	22.7633	22.5722	21.3874	21.159	21.3134	20.9799	20.9941	21.0814	21.4321	21.5
UID11	20.5161	20.6069	20.2496	19.0185	18.7407	18.7753	18.9695	18.9593	18.9645	18.9836	18.8626	18.9962	18.5563	19.7328	19.6661	19.788	20.0663	18.4281	17.8974	18.1943	17.6373	19.793	19.7733	19.9079	19.6053	20.5796	20.4836	21.0484	20.7949	19.9697	19.9725	19.9958	19.9749	20.0968	20.1865	20.1423	20.023	20.302	20.3479	20.4037	20.2784	19.7548	19.8819	19.8518	20.6415	20.4078	20.5459	20.9137	20.7066
UID12	22.3609	NA	22.5147	21.8875	22.121	22.2362	22.0255	22.2956	22.3616	22.4723	22.4235	22.4406	22.509	21.8582	NA	NA	NA	NA	21.8963	21.9505	21.8353	22.0865	22.0411	21.9044	22.3831	23.0681	23.0625	23.0591	22.8124	22.6117	22.7074	22.4623	22.4032	22.609	22.645	22.8841	22.7228	22.9803	22.6375	22.8589	22.747	22.1994	22.6311	22.3691	22.8979	22.8444	22.6178	23.0423	23.2367
UID13	18.7906	19.1311	18.7406	18.5364	18.199	18.5541	17.7958	17.8537	17.8765	18.577	18.4528	18.3204	18.7803	18.2449	18.9742	18.621	18.5102	17.4177	17.764	17.4631	17.2852	18.655	18.6786	19.335	18.5884	19.1048	19.0709	18.9054	18.8021	18.2401	17.8796	18.0808	18.1323	18.3395	18.6967	18.1805	18.6043	18.4743	18.4279	18.3061	18.6826	17.9136	18.414	17.9116	18.9183	18.9738	18.3531	19.2152	19.2326
UID14	18.5851	19.1752	18.7125	18.8157	18.3819	18.6377	18.088	18.6379	17.6336	17.9989	18.0255	17.8896	18.4037	17.808	18.2945	18.3543	18.0726	17.5591	17.2937	17.2692	17.5521	18.472	18.3836	18.8637	18.5467	18.9985	18.689	18.7539	18.4113	17.683	17.7483	17.9456	17.5283	18.1984	18.7324	18.5226	19.0255	18.5722	18.962	18.7262	19.1612	18.0108	18.6358	18.0667	18.6387	18.4352	18.1405	19.5625	19.6054
UID16	21.8521	21.6371	21.526	21.434	21.23	21.413	21.0002	21.3356	21.3292	21.8639	21.8268	21.7997	21.8594	22.2615	22.1979	22.1378	22.1228	21.4963	21.4463	21.7379	21.8247	21.4944	21.3371	21.7115	21.1502	21.4243	20.8867	21.4401	21.4797	21.774	21.6871	21.2987	21.7858	21.6982	21.7022	22.0049	21.1984	21.9641	22.1388	22.5854	22.4322	21.8724	21.6671	21.8357	21.4112	21.3577	21.184	21.8395	21.9805
UID17	22.2987	22.1041	22.0399	22.2429	22.2216	22.0376	21.9916	22.1962	21.8308	21.6779	21.728	21.9577	21.9304	20.6232	20.8658	21.0712	21.205	21.4776	21.6335	21.4192	21.2835	20.7591	20.8712	21.3227	20.8677	21.1653	21.3364	21.3617	21.1769	20.9493	20.9532	20.7791	20.8604	21.0489	22.1253	22.1089	22.1402	21.9267	21.688	21.8158	21.6889	21.456	21.5253	21.673	22.9506	23.008	22.9279	23.4478	23.3539
UID18	16.7216	17.9821	16.635	NA	14.8245	NA	NA	NA	17.2932	18.0139	17.8067	16.7837	17.55	17.1783	18.2156	18.0128	18.024	NA	NA	15.911	NA	NA	15.4244	16.0865	NA	16.9022	NA	18.3289	NA	16.9734	16.7349	17.6335	17.1838	17.621	17.902	17.0324	17.7364	18.0274	19.3596	18.7653	19.9153	16.1819	18.0391	17.0225	16.7528	16.6163	NA	19.1705	19.1634
UID19	17.004	16.8392	17.1526	16.0698	15.8242	16.2973	15.154	15.8743	15.8712	15.7386	NA	NA	NA	17.635	17.9305	17.5588	17.8125	17.6869	17.7893	17.3004	17.8453	18.5997	18.2737	18.5274	18.3835	19.0434	18.7885	19.0903	18.7938	17.8492	17.7982	17.8386	18.1693	18.2975	18.7611	18.0162	18.7462	18.8301	19.4068	18.97	19.1565	17.4899	17.7755	17.9797	18.879	19.0604	18.9135	17.3254	17.3668
UID20	24.7161	24.0732	24.399	24.1011	23.6274	23.487	NA	NA	NA	NA	24.4378	24.4456	24.0826	24.6335	24.784	24.6758	24.4654	24.3273	24.1885	24.3846	23.7716	24.9691	24.9315	25.0738	24.7798	24.517	24.9071	24.7246	24.9558	NA	23.6428	23.9595	NA	23.7972	24.6485	24.0361	24.4703	24.4898	24.327	24.1326	24.1717	NA	NA	23.8751	24.459	NA	24.6976	24.5495	24.8897
UID21	18.0012	18.1817	17.905	17.796	17.751	17.9101	17.8791	17.7411	18.0494	18.2208	18.0841	18.2037	18.6111	18.1478	18.3316	18.3313	18.5441	17.0638	17.3461	17.1065	17.2562	18.3471	18.4512	18.2638	18.2382	18.1296	18.1106	18.1341	17.8893	18.3794	18.4174	18.3395	18.6517	18.7461	18.2131	18.1905	18.1434	18.33	18.6194	18.3994	17.964	17.0129	16.9779	17.5476	18.2099	18.0611	17.9924	18.6455	18.6771
UID22	22.261	22.2179	22.1828	21.347	21.2666	21.1623	21.0896	21.4693	21.7266	21.8579	21.7334	21.8771	21.8983	21.834	21.7401	21.8288	21.6802	21.2682	21.5319	21.5257	21.5194	21.5825	22.0266	22.1499	22.0329	21.6093	21.6581	NA	21.8724	21.5043	21.7619	21.5997	21.6425	21.7179	21.8516	21.8191	21.6413	21.8991	21.8209	22.0234	21.9837	21.3877	21.3425	21.28	21.4742	21.4846	21.6844	22.0828	22.3771
UID23	19.2421	19.1583	19.4344	19.4357	19.5608	19.4777	19.1744	19.3955	20.7782	20.8075	20.9229	20.8424	20.8962	20.0927	20.2624	20.2352	20.2359	NA	17.7878	18.5125	18.5909	18.1602	18.3246	NA	17.7868	17.6245	18.1733	18.4576	NA	18.2798	18.6567	18.0688	18.2744	18.8223	19.4633	19.5109	19.3327	19.5913	20.4359	20.3468	20.3816	19.338	19.7011	19.5469	19.0292	19.0889	18.9799	21.5031	21.5091
UID25	21.6658	21.8066	21.6217	21.2302	21.6018	21.4335	21.5968	21.2144	21.7065	21.5092	21.727	21.6699	21.5298	21.1253	21.4398	21.5137	21.3685	20.8293	20.8872	21.206	21.2985	21.2583	21.5622	21.573	21.4873	21.1072	21.3554	21.0553	21.5562	22.2527	21.6373	22.3985	21.9934	21.9174	22.0749	21.625	21.6625	21.81	21.9451	21.9917	21.9276	20.7945	21.0696	20.9055	21.1208	21.3141	21.418	22.6375	22.737
UID26	19.353	19.6077	19.5728	18.8088	18.5491	18.3465	18.3491	18.692	19.1041	19.1132	19.3531	19.1305	19.186	19.7045	19.7504	19.8396	19.8018	19.6711	19.3449	19.4805	19.5164	19.3299	19.3273	19.3162	19.2681	19.0969	19.2479	19.061	19.192	19.3828	19.4362	19.5337	19.4538	19.7076	19.1805	19.3011	19.3672	19.353	19.3492	19.3286	19.1784	18.5461	18.8243	18.7443	18.8168	18.8162	18.8989	19.2278	19.0651
UID27	19.9408	20.086	19.8622	18.8764	19.0057	19.0317	18.4464	18.9025	18.6476	18.9756	18.6861	19.0937	19.2408	20.0302	19.9989	19.9919	19.9043	18.0756	18.3985	18.7212	18.5333	20.0811	20.2986	20.4033	20.2982	19.6628	19.6068	19.8235	19.7479	19.696	19.6957	19.6117	19.6288	19.764	19.439	19.395	19.1789	19.3539	17.8019	18.3724	17.853	19.0891	19.0221	19.0945	18.7527	18.8927	19.0807	19.0941	19.1949
UID28	24.5679	24.7924	24.6699	24.1779	24.0932	24.1185	24.1106	24.1334	24.2593	24.2261	24.1429	24.2506	24.2486	23.8656	24.0053	23.8713	23.9222	23.3257	23.6875	23.4756	23.4506	24.3927	24.5824	24.6652	24.5761	24.1597	24.2211	24.148	24.2414	24.5085	24.505	24.5596	24.5287	24.6055	24.7297	24.566	24.8387	24.5095	24.0077	24.0273	24.0481	23.4286	23.6372	23.5656	23.7786	23.7333	23.7767	25.5415	25.4214
UID29	19.1408	18.5306	18.7647	19.7092	19.3396	19.6298	19.2996	19.4413	19.0938	19.2225	19.7538	19.452	19.5917	20.0575	19.8401	20.3756	20.2313	19.5837	19.7843	19.7439	19.649	19.5008	19.0109	19.19	NA	19.4628	19.3082	19.324	19.4687	20.3425	20.0927	20.2599	20.3896	20.0904	19.6933	19.6161	20.0415	19.7216	19.521	19.6277	19.6972	19.6933	19.796	19.9092	18.4758	18.7514	19.4706	19.3794	19.3501
UID30	21.0481	21.6235	21.2825	20.8265	20.7585	21.1235	20.7271	20.9714	20.8177	21.0487	21.0436	21.012	21.1587	20.362	20.3645	20.1955	20.4312	20.9002	20.9838	21.0408	20.9653	21.8377	21.7083	21.7336	21.7671	21.0027	21.1384	21.0074	21.3545	21.8441	21.5235	21.6833	21.7873	21.572	21.9491	22.2089	22.0783	22.1667	22.8829	22.6866	22.6346	20.9113	20.8948	20.8165	21.2728	21.3411	21.3156	22.5416	22.578
UID32	22.0373	22.3107	22.2131	22.7731	22.8244	22.8094	22.9257	22.7073	22.4721	22.5812	22.5797	22.3466	22.5132	22.2137	22.4147	22.2249	22.1333	22.825	22.6715	22.8313	22.6978	22.4502	22.5862	22.6771	22.4055	22.0618	22.3134	22.3764	22.5202	22.0183	22.0177	22.0664	21.8857	21.9336	22.0029	21.7962	21.8926	21.8255	22.2676	22.0287	22.1413	22.0534	22.1275	21.9955	22.918	22.7001	22.9209	22.4897	22.6818
UID33	20.2932	20.4227	20.2817	19.736	19.8778	19.8387	19.6402	19.7999	20.9564	20.6248	20.8758	20.9907	20.8518	19.5281	19.4734	19.3015	19.3052	19.7124	19.1633	19.5655	19.5656	19.7407	19.6835	20.0033	20.0602	20.6571	20.7048	20.7612	20.9077	20.3338	20.2255	20.072	20.1016	20.0608	19.9428	19.9473	19.9916	19.8976	20.528	20.3551	20.5265	19.6843	19.8939	19.6981	20.2824	20.2357	20.5015	21.3407	21.4436
UID34	24.6341	24.7788	25.0934	25.065	25.2229	25.1584	25.441	25.1441	25.4644	25.2067	25.3375	25.1389	25.3018	23.9844	23.7887	23.9246	23.8605	24.7185	24.4444	24.3676	24.5879	25.2721	25.2267	25.3245	25.4098	24.7883	24.8233	24.582	24.947	23.8489	24.3868	24.3799	24.2669	24.2902	25.0078	25.0291	25.1661	25.0591	24.9102	24.8738	24.657	24.027	24.4491	24.2186	24.6132	24.6747	24.8921	25.8589	26.0277
UID35	24.2535	24.7615	24.3405	23.697	23.9013	23.8373	23.6623	23.8725	24.2595	24.1372	24.4039	24.2017	23.9615	24.0556	24.0499	24.1154	23.9972	24.2129	23.8113	24.5076	24.0005	24.2571	24.2423	24.4495	24.4527	24.4926	24.7133	24.5224	24.8399	24.4067	24.0864	24.1753	24.2059	23.9863	23.7947	24.1984	24.2143	24.286	24.8443	24.884	24.9085	24.4574	24.4268	24.6068	24.3794	24.4911	24.8857	25.1107	25.2914
UID36	18.0926	18.3653	17.8267	17.4032	17.703	NA	17.5725	17.6823	18.3906	18.5616	18.629	18.5909	18.3619	NA	NA	NA	NA	NA	NA	NA	16.8115	18.0172	17.8945	18.1883	18.1537	18.8123	18.7747	18.7262	19.0398	17.3895	16.4826	NA	NA	16.9867	18.2248	18.3531	17.8185	18.0416	17.8507	NA	NA	17.454	NA	17.705	17.962	18.4385	17.8437	18.3973	17.8921
UID37	19.6843	20.0379	19.8886	20.3795	20.7623	20.3459	20.4566	20.5387	20.8863	20.8041	20.3306	20.8404	20.8138	21.2611	21.6795	21.5403	21.4203	19.6443	20.0986	20.0028	20.1453	20.3505	20.488	20.3896	20.5367	20.3005	20.2717	20.2033	20.1664	20.3233	20.4261	20.7031	20.6812	20.7689	20.9297	21.0284	20.9907	21.1112	22.2923	22.2568	22.4353	20.6531	20.8525	20.5758	20.6948	20.6497	20.7383	21.5602	21.197
UID38	18.2458	18.8212	18.3968	16.9603	16.8282	16.274	16.2246	16.9779	17.1307	17.0431	18.3284	16.7652	17.4594	17.6125	17.2848	17.1145	16.6281	18.2288	16.9109	17.2177	17.4674	18.5359	17.476	17.8323	18.3277	18.0295	18.4625	17.8121	18.355	18.6048	18.2119	17.595	17.8642	17.7511	18.0264	17.2326	18.5205	18.1491	18.7156	18.6054	18.3943	17.5514	18.0373	17.5279	18.1256	16.8006	17.5561	20.0263	19.8577
UID39	23.0622	23.9327	23.2284	23.6712	23.4278	23.6498	22.9819	23.5426	22.2726	22.4585	23.0669	23.0217	23.5679	22.1898	23.132	23.0458	23.164	22.4431	22.8543	22.714	22.2862	23.1745	23.5698	23.865	23.2171	24.7026	24.2939	24.5135	23.4943	23.075	23.0021	23.0316	22.9908	23.2874	23.8882	23.1978	23.9967	23.9041	23.9781	23.8016	24.7048	22.6338	23.646	22.8742	24.0968	24.2275	23.96	25.1854	24.7561
UID40	25.1998	25.4505	25.2216	24.9026	25.0264	25.014	24.7945	24.7994	25.2238	25.1376	25.2758	25.1318	24.8306	24.8578	24.855	24.9213	24.6401	24.8704	24.5456	25.0709	24.7653	25.5623	25.2938	25.1738	25.4732	25.0086	25.3444	25.1877	25.3407	25.1412	24.7443	24.9414	24.9587	24.6625	24.8308	24.7451	24.6586	25.0672	25.3132	25.0585	25.1653	25.3131	25.1578	25.4177	24.8364	25.1446	25.4379	25.5905	25.5111
UID41	20.1781	20.4778	20.0946	18.7743	18.7582	18.9545	18.9158	19.0367	19.4684	19.3612	19.4022	19.1798	19.08	20.0527	19.9255	19.9285	19.8649	19.7262	19.2182	19.2203	19.8642	19.5695	19.8501	20.0056	19.9397	20.003	19.6206	19.7129	20.2131	19.9674	19.5444	19.5065	19.6208	19.7908	18.8864	18.6488	18.6725	18.4975	20.5792	19.4896	19.6231	19.4273	18.8613	19.3601	19.5979	19.7526	19.6688	19.7762	19.8346
UID42	15.8772	NA	NA	19.3858	19.6906	19.5773	19.7255	19.4412	18.9019	18.7908	18.8431	18.8497	19.0509	20.7307	21.0662	20.8571	20.6885	19.8352	19.8742	19.7577	19.7268	19.5262	19.4477	19.3402	19.4765	20.3219	20.2875	20.1122	20.1677	18.127	18.3622	18.4003	17.775	18.2022	18.8127	18.6213	18.6106	18.4467	19.5249	19.7791	19.7479	21.0301	21.1298	21.185	19.247	19.214	19.2704	17.0581	17.1423
UID43	20.7024	20.9036	20.741	21.2633	20.9104	21.0304	20.8181	20.8798	20.6414	20.7669	20.8318	20.6058	20.544	19.9846	20.2791	20.3698	20.0971	20.048	20.3875	20.4477	20.2113	21.0048	20.9159	20.9862	21.0364	20.9502	20.838	20.7681	20.7166	20.708	20.5762	20.6631	20.5789	20.5408	20.4994	20.3567	20.6695	20.4353	20.9918	20.9605	21.0687	20.179	20.6358	20.2693	20.6007	20.7792	20.7579	21.5151	21.6883
UID44	17.527	17.6541	17.9073	18.2263	18.1576	17.955	17.2609	17.7081	18.085	NA	NA	17.8759	18.4096	18.3904	18.3641	18.9512	18.8662	20.0562	20.5058	20.6744	20.7614	19.0649	19.3958	19.1821	19.7957	19.307	19.433	19.1032	19.2871	17.915	17.9008	18.2276	18.6245	19.003	20.1884	19.6558	20.3531	20.0664	17.8991	18.3818	17.8174	17.3379	17.3404	17.9918	18.6104	18.0875	18.0366	18.086	18.4684
UID45	18.1997	18.3566	18.3568	19.2346	19.473	19.549	19.6564	19.4319	19.467	19.2641	19.4453	19.3014	19.1793	19.3025	19.6124	19.2082	19.4701	20.2323	20.534	20.226	20.3175	18.8119	18.9563	19.1369	19.1276	19.0175	19.5097	19.082	19.1503	19.6235	19.7937	19.7674	19.5509	19.664	19.3605	18.8345	19.302	19.0692	19.5617	19.528	19.6589	18.7713	19.2424	18.9158	19.1517	19.2244	19.4448	19.8984	20.5543
UID46	21.8479	21.7717	21.95	21.2979	21.4644	21.4059	21.4488	21.2059	21.7307	21.572	22.0277	21.8658	21.8436	21.5448	21.6642	21.6644	21.6249	21.5605	21.2189	21.5464	21.4241	22.0361	21.8537	22.0655	22.0232	21.4358	21.5695	21.277	21.6249	22.3333	22.1771	22.4981	22.452	22.2196	21.557	21.8936	21.5579	21.968	21.9943	21.8712	21.9644	21.443	21.5434	21.5424	21.2307	21.2925	21.4947	22.1898	22.3775
UID47	21.7806	21.0539	21.5996	21.4331	21.4657	21.1925	21.3007	21.2548	22.0515	21.9526	21.788	22.1166	21.9626	21.8559	21.548	21.8819	21.2978	21.5284	21.4231	21.245	21.5001	22.2706	22.4547	22.0491	22.2665	21.6713	21.8024	21.6538	21.9338	21.912	22.0528	21.7345	21.7494	22.1745	22.2667	22.1526	21.9187	21.9823	21.8987	22.2954	22.0269	21.6057	21.7359	21.3847	20.8724	20.8723	21.4722	22.4516	22.7286
UID48	17.3491	17.7274	17.9176	NA	NA	NA	NA	NA	NA	NA	NA	NA	NA	17.7965	17.3103	17.7305	17.8332	17.4516	17.6612	17.4088	17.5579	16.9111	NA	16.7956	16.9409	NA	NA	NA	NA	18.0982	17.9195	18.1259	18.1079	17.9462	17.9696	17.9568	18.1583	18.0456	19.2738	19.273	19.3585	NA	16.6816	17.8123	NA	NA	NA	18.366	18.1569
UID49	19.4154	19.3902	19.1795	19.2083	18.2572	18.4977	18.7382	18.67	19.5539	19.9184	19.9753	19.9232	20.0498	19.3673	19.3836	19.3636	19.0364	18.856	18.8116	18.6353	19.0179	19.4088	19.0574	19.4251	19.2074	19.497	19.4936	19.5244	19.7355	19.3304	19.1478	19.1952	19.2296	19.326	19.4948	19.5392	19.3036	19.6771	20.135	20.3105	20.1064	19.4741	19.4323	19.519	19.1303	19.0527	19.1295	20.156	20.0626
UID52	21.1964	20.6153	21.2036	21.0118	21.3199	21.0885	21.1962	21.1217	21.8174	22.0427	22.0002	21.8854	22.0113	21.7027	21.8487	21.6672	21.641	21.4247	20.5105	21.447	21.2473	21.8019	21.5454	21.652	21.6784	21.2808	21.1936	21.3395	21.5223	21.363	21.2324	20.8605	21.0381	21.043	21.3805	20.9345	20.8759	21.0595	21.6867	21.5993	21.5568	21.565	21.4856	21.263	21.168	21.0897	21.0008	21.3709	21.4882
UID53	21.3433	21.5822	21.3242	21.2897	21.5151	21.416	21.3067	21.5271	21.2232	21.3351	21.2765	21.2707	21.1292	21.1673	21.3258	21.3776	21.3453	21.4008	20.7463	21.7819	20.8573	21.9393	21.9069	21.8556	22.0593	21.622	21.9219	21.742	21.931	21.3517	21.1668	21.1408	21.271	20.9512	20.9386	21.1872	21.0772	21.1286	21.1999	21.2549	21.1538	21.7937	21.7589	21.875	21.4987	21.7068	21.8237	21.8962	21.9081
UID54	20.2684	20.1124	20.0895	20.0127	19.9622	20.1712	20.1291	20.0882	20.3675	20.5975	20.422	20.5006	20.4105	20.6454	20.5046	20.5284	20.6223	20.2195	20.6962	19.8665	20.4917	20.1074	19.9677	20.2471	20.0453	20.0022	20.1222	20.0136	20.1053	20.2231	20.3254	20.3819	20.4443	20.3135	21.0068	21.0586	20.9744	20.7628	21.1607	21.3999	21.2621	19.9438	19.9691	20.2546	19.799	19.8603	19.9178	20.9233	21.0269
UID55	21.4903	21.3843	21.3424	21.4433	21.1002	21.3266	21.0302	21.2715	21.562	21.633	22.053	21.7019	21.6118	21.3356	21.4878	21.335	21.3517	21.3575	21.2343	21.2848	21.1222	21.2534	20.9824	21.2035	20.9123	20.8328	20.6277	20.6066	21.0083	21.4024	21.0005	21.3017	21.414	21.3281	22.4759	22.3631	22.1898	22.3564	22.2574	22.0878	22.204	20.9415	21.0729	21.0838	20.6716	20.5222	20.3574	21.8625	21.8058
UID57	23.2003	23.1135	23.2155	21.7292	22.0292	21.6786	22.0509	21.7663	22.897	23.0499	23.1626	22.9822	22.9536	23.2382	23.2375	23.0636	23.3329	22.0401	22.1041	22.0859	22.1202	NA	NA	NA	NA	22.4635	22.5047	22.3446	22.4993	23.0463	23.2482	23.1235	23.0906	22.9454	23.7372	23.5983	23.7449	23.5722	23.9018	23.7016	23.8536	23.0491	23.251	23.1304	19.3791	18.9225	19.0365	23.6583	23.72
UID58	17.1868	17.6998	17.5339	16.3225	16.5988	15.9495	16.3491	16.3842	16.9392	17.0259	16.804	16.9534	16.6235	17.7931	17.5729	17.2822	17.7058	17.0704	16.5341	17.2334	17.3822	16.5525	16.3254	16.1698	15.9387	NA	15.705	16.0425	17.0767	17.3648	17.2959	17.7104	17.5431	16.7	17.5665	17.5584	17.4367	17.7792	18.081	17.6511	18.0291	18.0213	17.5147	17.2632	15.7222	16.3689	14.8201	17.0215	17.4826
UID59	NA	17.7736	NA	19.2556	NA	NA	19.851	19.7683	NA	19.0729	NA	NA	20.0797	19.2996	19.6916	19.2755	19.5132	18.9663	18.8878	19.12	18.7375	19.2171	19.0706	19.6397	19.4288	20.2097	19.5962	19.911	NA	NA	NA	NA	NA	20.0126	19.8095	NA	20.1229	NA	NA	19.6362	18.501	20.1907	NA	NA	NA	19.2749	NA	20.0646	20.6666
UID60	18.8168	19.1753	18.987	18.3923	18.2225	18.2912	18.0116	18.3691	18.691	18.7946	18.7886	18.8563	18.9476	19.2115	19.5553	19.3895	19.6107	17.8079	18.378	17.9471	17.8079	18.8479	18.7141	19.1758	18.6026	18.9493	18.8299	18.9186	18.763	18.7995	18.4209	18.331	18.4635	18.6534	18.7578	18.5407	19.0261	18.5258	19.4283	19.5254	19.2128	18.2458	18.6189	18.5118	18.5462	18.5239	18.3171	19.0533	19.1436
UID61	21.5442	21.8227	21.6617	21.0503	20.9171	20.9295	20.9356	21.0061	21.4371	21.539	21.2844	21.617	21.8624	21.9807	22.0583	21.909	21.8745	21.3005	NA	20.749	20.3711	21.2289	21.6796	21.7254	21.6187	21.536	21.4072	21.414	21.6182	22.0062	22.1634	21.9224	21.9383	22.1063	21.7621	21.9919	21.6153	21.8789	21.7061	22.0589	21.6656	21.3004	21.2933	21.1655	21.8972	21.6098	21.4824	21.9947	21.9398
UID62	19.1012	19.7142	NA	NA	NA	18.4568	19.4643	NA	NA	18.4292	NA	18.9398	NA	19.2406	19.5274	19.7365	19.7706	18.1894	18.8566	NA	18.446	18.9189	NA	19.4208	19.2106	NA	NA	NA	18.3625	NA	18.8434	18.6064	18.5185	19.5224	19.8981	18.8888	NA	19.4218	19.0786	19.0489	NA	18.7153	18.8835	19.0678	NA	19.5584	19.5883	20.9358	NA
UID63	21.9177	22.0091	21.7842	21.2517	21.3847	21.5137	21.3331	21.3836	21.3372	21.5348	21.6555	21.4487	21.171	20.8212	20.9196	20.9617	20.7423	21.4436	21.3786	21.9032	21.3922	22.0266	21.7652	21.762	21.8626	20.8866	21.1808	21.1128	21.4815	21.2893	20.8064	20.9939	21.0481	20.8758	21.288	21.1382	21.3778	21.5737	21.403	21.3725	21.4158	21.648	21.5452	21.6918	21.2309	21.4659	21.4648	22.1481	22.0741
UID64	23.363	23.1762	23.3143	23.1354	23.3129	23.0352	23.1435	22.9847	23.7381	23.944	23.7514	23.7257	23.7197	NA	20.2897	NA	20.118	22.066	22.3881	22.5906	22.4628	23.0354	23.141	23.2359	23.2689	NA	19.9217	19.7867	20.2363	20.4639	20.1585	NA	20.3081	NA	24.0862	23.8986	24.0895	24.0301	23.5446	23.304	23.5133	20.1651	19.9866	19.9732	19.9155	19.8398	20.2997	23.8102	23.6457
UID65	17.3985	NA	17.4175	18.5438	17.8102	18.1865	17.9701	18.8436	17.9808	19.053	18.366	17.7448	18.8766	19.9216	19.0726	18.9298	19.9531	16.8172	18.6308	17.7745	17.8523	18.9221	18.032	18.074	19.5857	18.0882	19.2613	19.4367	18.7282	18.9378	17.0875	18.6513	19.2111	18.0147	18.7655	18.985	20.0392	17.523	19.9902	17.8051	19.9455	18.0154	NA	NA	18.5026	19.3107	19.4127	21.9328	NA
UID66	25.1664	25.0414	25.1136	25.1692	25.505	25.3255	25.3533	25.0964	25.4723	25.2294	25.4169	25.3644	25.4056	25.3466	25.2899	25.4644	25.2871	24.9867	24.8771	25.1273	24.7341	25.4347	25.4338	25.6105	25.5004	25.4657	25.5287	25.5608	25.5238	25.0877	24.7922	25.048	24.8716	25.2034	25.4516	25.5122	25.3777	25.3855	25.8206	25.8121	25.8388	25.4346	25.4185	25.4544	25.3944	25.4048	25.4307	26.1222	26.1361
UID67	26.4712	26.617	26.519	26.7699	26.7289	26.578	26.7831	26.7101	26.977	27.0456	26.9281	26.8079	27.0684	26.7922	26.8958	26.8568	26.9695	26.3027	26.4264	26.4127	26.35	26.7593	26.866	26.885	26.779	27.1065	27.1122	27.0717	27.2246	26.5013	26.5272	26.6207	26.5582	26.5672	26.9475	26.9466	27.0086	27.1731	27.4255	27.4493	27.5177	27.1834	27.5107	27.4271	26.7827	26.8312	26.7508	27.7757	27.9662
UID70	25.5185	25.2734	25.4051	25.6427	25.6426	25.5717	25.749	25.7803	25.6261	25.58	25.6416	25.4145	25.552	25.5458	25.6359	25.6388	25.6237	25.1651	24.9984	25.1527	24.9851	26.0531	25.9713	25.976	25.796	25.4497	25.4044	25.478	25.5161	25.3334	25.3484	25.2624	25.4555	25.4308	25.5216	25.7816	25.5191	25.7789	25.7466	26.0073	25.8922	25.6155	25.5488	25.5438	25.5275	25.2586	25.3426	26.389	26.3812
UID71	26.7738	25.5711	25.4735	25.3941	26.5514	26.7219	25.8978	25.7284	25.9264	27.0551	26.7354	26.5304	26.7267	26.8918	26.5689	26.1707	26.9264	25.3554	26.3741	26.2021	25.0605	26.8754	26.6052	26.1013	27.0208	26.7242	27.0691	26.7477	27.0542	24.5397	26.8464	26.7261	26.463	26.8106	27.1296	26.5632	25.1334	25.2061	27.4622	25.174	27.1376	26.9143	27.032	25.1842	26.652	26.8966	26.5681	27.7469	26.0417
UID72	25.8018	25.8787	26.0695	26.0786	26.1539	26.0407	26.1712	25.9333	26.3745	26.0092	26.4031	26.0766	25.9265	25.9036	26.0161	26.0377	26.0527	25.5059	25.6972	25.8848	25.5806	26.2366	26.2535	26.2247	26.3582	25.9558	26.6962	25.9941	26.5792	26.0589	25.8494	26.1042	25.7341	25.5756	26.5162	25.926	26.4575	26.0876	26.8582	26.2858	26.7157	26.1787	26.7268	25.6964	26.2994	26.1297	26.418	27.0202	26.9807
UID73	19.5401	19.7129	19.6214	19.6033	19.6783	19.6447	19.7926	19.7366	18.9978	18.9088	18.8719	18.7609	18.9896	20.2795	20.3218	20.3672	20.3675	19.7537	19.475	19.6534	19.7447	19.8441	19.6705	19.862	19.8662	19.8337	19.9054	19.6888	19.8517	19.6524	19.626	19.505	19.4971	19.3068	19.051	18.9898	18.9412	19.1471	19.9514	19.845	19.96	19.4311	19.375	19.3832	19.7916	19.7301	19.8121	19.4571	19.2058
UID74	18.0826	18.1626	18.0899	18.4323	18.4201	18.4021	18.5382	18.3886	18.5763	18.5972	18.6274	18.5476	18.574	18.4329	18.4168	18.3809	18.5723	18.4415	18.3031	18.464	18.3812	18.5558	18.4256	18.4716	18.5917	18.3598	18.3194	18.2832	18.4238	18.1592	18.0778	17.985	18.1274	18.0433	18.3241	18.276	18.4076	18.321	18.5368	18.6444	18.5917	18.3363	18.3156	18.3692	18.0699	18.0663	18.1241	18.3396	18.301
UID75	16.9885	17.0269	17.0858	16.2621	16.2196	16.4075	16.7096	16.6122	17.4152	17.38	17.3961	17.4325	17.5458	16.4143	16.2455	16.4689	16.5288	16.7338	16.5917	16.5269	16.5647	16.9172	16.7428	16.6797	16.9978	16.6331	16.6225	16.3867	16.4118	16.8466	17.0887	17.0403	16.9301	17.1783	17.0445	17.2459	17.2437	17.0074	17.0824	17.1424	17.1245	16.4042	16.6956	16.6986	16.6129	16.6919	16.7011	16.6573	17.0026
UID76	20.0873	19.7293	20.2211	20.2931	20.3854	20.2849	20.6243	20.1811	20.844	20.8416	20.8033	20.6858	20.6013	20.5035	20.2155	20.4902	20.4494	20.2861	20.0424	20.1641	20.3318	20.35	20.4381	20.378	20.691	20.3283	20.1568	19.9891	20.2463	19.9722	20.4821	20.3889	20.2715	20.3789	20.3039	20.3795	20.2638	20.3268	20.3819	20.5172	20.2279	20.1089	20.0633	20.1334	19.9824	19.9129	20.0271	19.9822	19.8762
UID77	15.0442	15.0545	14.6669	15.1233	14.8756	14.6819	14.3092	15.2079	16.137	15.9549	16.2483	16.0105	16.0869	15.2136	14.6672	15.2516	15.2681	15.1725	15.1505	15.3781	15.1808	16.0084	16.1871	15.6545	15.4772	15.8417	15.8558	15.5831	15.1498	14.5211	15.1723	15.1565	15.6354	15.4758	15.0227	14.78	15.1665	14.78	15.4097	15.4796	15.4224	15.0575	15.8083	15.6666	NA	15.3463	14.6928	15.7267	15.2099
UID78	20.874	20.761	21.0259	20.7747	20.7386	20.7818	20.7285	20.8482	20.693	20.7075	20.8029	20.6867	20.6273	20.862	20.9086	21.0261	20.9348	21.1213	21.13	21.091	21.1657	21.0075	20.9592	20.8978	20.984	20.9811	20.8068	20.943	20.9541	20.9772	21.2587	21.0892	21.0767	20.8941	20.9311	20.7703	20.8311	20.9686	21.3012	21.2904	21.2832	20.9256	20.8892	20.9547	21.1522	21.1096	21.196	20.903	20.8194
UID79	24.1604	24.1957	24.3105	22.6624	22.6847	22.6387	22.717	22.6613	23.8707	23.6864	23.7248	23.7065	23.7447	22.1776	22.1916	22.2258	22.2251	23.6468	23.5537	23.6768	23.6139	23.6234	23.5487	23.656	23.699	22.8484	22.9205	22.8134	22.981	23.9698	24.18	24.061	24.0987	24.0933	23.6966	23.8221	23.7493	23.7838	24.8147	24.8599	24.8773	22.6602	22.7617	22.8006	23.4911	23.5322	23.6868	24.1425	24.1672
UID80	15.5016	15.7753	15.4243	16.2422	15.5132	16.209	16.2908	16.032	16.7728	16.4186	16.5636	16.6562	16.3918	15.3541	16.0479	15.9215	15.7499	16.3802	16.0621	16.7722	16.3468	16.1113	16.3412	16.2486	16.2712	16.1644	16.483	16.3847	15.7926	15.6071	14.947	15.9265	15.8202	15.8705	15.5004	16.1765	16.2572	16.0468	15.9445	15.4438	15.7767	16.1155	15.7471	15.7129	16.0466	16.1021	16.4129	15.6607	15.5148
UID81	21.2454	21.2266	21.3463	21.2139	21.2373	21.1763	21.1018	21.1359	20.7374	20.8209	20.7948	20.7695	20.9736	22.2681	22.1595	22.2418	22.2361	21.4555	21.4561	21.5233	21.5729	21.1779	21.203	21.3489	21.3181	21.5611	21.5294	21.4441	21.6184	21.2411	21.3155	21.3477	21.3345	21.2534	19.9278	19.7969	19.7495	19.9286	21.622	21.6267	21.5971	20.8737	20.8801	20.874	21.4595	21.4629	21.3894	20.7554	20.7879
UID82	20.1715	20.0683	20.1003	20.272	20.2037	20.254	20.1742	20.2887	20.4061	20.5729	20.5345	20.5517	20.6432	19.6926	19.7685	19.8257	19.849	20.2827	20.309	20.2478	20.3284	20.1043	20.0918	20.2364	20.1406	20.192	20.1833	20.185	20.1547	20.184	20.1358	20.2079	20.1552	20.1953	19.9212	19.8689	19.9545	19.8919	19.9293	19.9939	19.9552	20.1089	20.2279	20.1744	20.3092	20.2149	20.1897	20.5684	20.4519
UID83	23.0151	22.9121	23.0008	23.5237	23.4293	23.4482	23.4431	23.5055	23.7418	23.7161	23.8252	23.827	23.9695	23.0259	23.0449	23.1468	23.11	23.5878	23.6272	23.5249	23.5429	23.1613	23.167	23.1057	23.0173	23.4126	23.2961	23.328	23.2103	23.1493	23.2098	23.2803	23.3075	23.286	23.4578	23.4607	23.4703	23.3684	23.0408	23.0609	23.0481	23.3068	23.4232	23.451	23.4292	23.3629	23.433	23.6182	23.5773
UID84	NA	NA	NA	17.012	16.7612	16.4431	16.7717	16.9703	15.7829	15.6994	16.4839	16.0881	16.2582	NA	NA	14.8518	NA	16.6043	16.8339	16.4809	16.4958	16.5737	16.7117	16.8458	16.6675	16.4445	16.0944	16.6949	16.2421	16.4909	16.1147	15.8301	16.1325	15.9421	16.6293	16.4927	16.2174	16.2409	NA	15.106	15.528	17.2677	17.2619	17.1221	16.7389	17.0756	16.9548	15.8211	16.4195
UID85	23.8842	23.9196	23.7865	23.616	23.6685	23.6567	23.5945	23.6218	23.9883	23.9872	23.9603	23.9513	23.9583	23.7054	23.6837	23.7297	23.6825	23.6406	23.5879	23.6647	23.6443	23.6157	23.6559	23.6828	23.6619	23.9608	24.0316	23.9978	23.9928	23.9753	23.8988	23.9912	23.9586	24.0231	24.1011	24.1176	24.1027	24.1277	23.6713	23.8453	23.6874	24.2361	24.2901	24.2246	23.6313	23.6559	23.6817	23.5425	23.4183
UID86	19.7728	19.6459	19.8134	19.9641	20.0196	20.0907	20.0394	19.9946	20.3844	20.2931	20.3892	20.4197	20.5486	19.3366	19.4179	19.5041	19.3977	20.1879	20.2042	20.2794	20.2419	20.2018	20.2507	20.3975	20.3168	19.4577	19.7686	19.5878	19.8063	19.8439	20.0273	19.9794	19.9264	19.9476	20.0215	20.1558	20.0119	20.0849	20.014	20.1374	20.1912	20.237	20.2942	20.279	19.844	19.8132	19.8795	19.8612	19.819
UID87	24.1703	24.1036	24.0666	24.0327	24.109	24.0461	24.0652	24.0328	23.8505	23.9197	23.9332	23.9063	23.8832	23.8609	23.8562	23.8667	23.9078	24.0853	24.0452	24.0949	24.1155	23.9539	23.9674	23.9653	23.9647	24.0254	24.0324	24.0202	24.0585	24.3641	24.3429	24.3484	24.3661	24.4027	23.898	23.8798	23.8651	23.8416	24.0651	24.0473	24.059	23.8961	23.964	23.9376	24.1917	24.1868	24.2037	24.0256	24.0584
UID88	21.3194	21.2234	21.4181	21.244	21.0544	21.0598	21.0539	21.1514	21.2742	21.1904	21.1106	21.384	21.3307	21.7782	21.6579	21.6559	21.7011	21.1508	21.2652	21.2958	21.2065	21.4549	21.4326	21.4333	21.546	21.4446	21.403	21.4337	21.5274	21.138	21.1947	20.9895	21.0652	21.0896	21.0801	21.2125	21.2702	21.1324	21.3618	21.3506	21.4738	21.3824	21.4433	21.4654	21.1578	21.109	21.1728	21.2035	21.1751
UID89	28.4907	28.6195	28.4491	28.0509	28.0054	27.9604	27.9881	28.0988	27.6614	27.6017	27.5684	27.527	27.6756	27.37	27.2708	27.1885	27.2188	26.9691	26.9933	26.997	26.9324	28.1441	28.0471	28.0518	27.9197	27.8285	27.7378	27.7624	27.7	28.3805	28.3398	28.336	28.3972	28.4072	28.3363	28.4486	28.4658	28.3912	28.1224	28.1675	28.2116	28.0969	28.0681	28.0546	28.2071	28.185	28.1598	25.2653	25.3992
UID90	28.3879	28.2637	28.4143	28.066	27.9299	27.9654	28.1231	28.0209	27.5379	27.3498	27.4064	27.3758	27.5641	27.2043	26.9893	26.9365	27.0354	26.7956	26.8193	26.7741	26.801	27.8465	27.85	27.9267	27.8755	27.689	27.7663	27.6419	27.7004	27.9389	28.0106	28.0603	27.9567	28.1082	28.1924	28.2685	28.3082	28.2643	28.0062	28.2568	28.0332	28.0324	28.0333	27.9476	28.3487	28.263	28.3882	25.5925	25.5637
UID91	22.8448	22.8497	22.8787	22.1677	22.1613	22.0232	22.2075	22.3266	22.695	22.7846	22.9184	22.9213	22.9164	22.6637	22.7242	22.8807	22.836	23.144	23.2763	23.1834	23.2473	22.7179	22.7753	22.8608	22.8056	22.9824	22.8819	22.8039	22.7824	23.1727	23.2913	23.319	23.299	23.3823	22.8501	22.7445	22.8968	22.8077	23.0979	23.2216	23.1554	22.5912	22.7686	22.7117	22.8863	23.0813	22.8369	22.9404	22.7696
UID92	20.3586	20.3435	20.4184	20.8355	20.8446	20.8967	20.8281	20.8634	20.1526	20.3041	20.3113	20.1489	20.1669	20.5369	20.5511	20.5047	20.3882	20.548	20.3836	20.4553	20.5227	20.4286	20.304	20.5977	20.5045	20.5368	20.5721	20.588	20.6702	20.6121	20.5929	20.7346	20.7018	20.4119	20.4903	20.5209	20.4455	20.509	20.2023	20.1927	20.1696	20.623	20.5004	20.5819	20.7189	20.6613	20.6427	20.2055	20.2884
UID93	21.0252	21.1141	20.9443	20.9056	20.8905	20.9222	20.8806	20.8817	20.7528	20.6169	20.7348	20.7241	20.6721	20.6837	20.907	20.7704	20.8413	21.0466	20.9489	21.047	20.986	20.909	20.9704	20.8797	20.9427	20.7718	20.8027	20.84	20.868	20.9418	20.8633	20.9587	20.8702	20.9054	20.6174	20.6659	20.8123	20.6917	20.5426	20.4115	20.5598	20.7236	20.9066	20.8122	21.099	21.0056	21.2056	20.8577	20.8505
UID94	19.0511	18.7538	19.1429	19.6137	19.3219	19.4391	19.2419	19.6591	19.3525	19.3217	19.1469	19.2056	19.5595	19.5869	19.1344	19.2967	19.7065	19.2906	18.692	18.5817	19.3112	19.4027	19.5567	19.2804	19.6445	19.2658	18.9959	18.784	19.1339	19.4301	19.4384	19.1332	18.8059	19.3966	19.1315	18.891	18.8769	19.3534	18.9879	18.8562	19.3937	18.9627	19.0057	19.49	18.6931	18.6699	19.4498	19.246	18.9198
UID95	23.4803	23.4213	23.4044	23.1939	23.2466	23.1476	23.1786	23.2062	23.1515	23.1467	23.1452	23.1427	23.1687	22.7777	22.8142	22.796	22.7878	23.053	23.0987	23.0379	23.0329	23.1604	23.2001	23.164	23.18	23.3299	23.3151	23.235	23.2056	23.224	23.2338	23.1951	23.1882	23.3227	23.3915	23.3363	23.4066	23.3511	23.0987	23.2017	23.1557	23.0485	23.1062	23.0667	23.5035	23.4453	23.423	23.3238	23.291
UID96	20.5116	20.4029	20.1391	19.9874	20.145	19.9725	20.0382	19.8705	19.6734	19.861	20.0807	20.1963	20.4285	19.6495	19.6787	19.4355	19.4576	20.5202	19.6559	19.8876	19.8928	20.3247	20.3677	20.2971	20.2221	20.0523	19.8627	19.7091	20.0141	20.0548	20.0045	19.5983	19.7571	20.0526	20.5172	20.2129	20.1005	20.4006	19.8941	19.7562	19.7895	19.8429	19.4073	19.8259	20.0426	20.1533	20.1497	19.9457	19.8707
UID97	21.4425	21.4412	21.4337	22.195	22.2464	22.1738	22.2113	22.265	21.7406	21.7547	21.7842	21.7663	21.7663	22.1673	22.1826	22.1191	22.146	21.9484	22.0226	22.0054	21.9443	22.3925	22.46	22.463	22.422	20.2622	20.3012	20.2293	20.3382	22.609	22.3828	22.5123	22.4423	22.5066	22.7201	22.603	22.7206	22.661	22.6318	22.5809	22.6354	22.1543	22.2331	22.1144	22.5918	22.5081	22.5173	22.2231	22.2357
UID98	24.5641	24.5964	24.5116	24.6634	24.6265	24.6096	24.5931	24.5996	24.4288	24.4524	24.4612	24.4238	24.4475	24.5121	24.5849	24.5495	24.5735	24.2498	24.1325	24.2011	24.1622	24.6621	24.6679	24.6516	24.6069	24.9054	24.8561	24.8582	24.7562	24.5404	24.5269	24.5199	24.5274	24.5294	24.7022	24.5934	24.6667	24.5728	24.0069	24.0819	24.0434	24.6829	24.7847	24.7339	24.6929	24.6118	24.5907	24.278	24.2603
UID99	18.0827	16.9375	17.1578	16.8978	16.625	17.033	16.6377	16.9778	16.2068	16.5712	16.472	17.2519	16.0023	17.2853	17.6396	17.2719	17.9567	17.143	16.9142	17.1904	16.5535	16.5304	16.6303	18.7512	17.1767	16.3577	18.3592	15.9557	15.6864	16.8366	16.9048	16.2572	18.5794	15.94	16.4972	16.7176	15.2188	17.8753	17.0696	16.9891	16.5182	15.6179	15.8902	17.0123	17.5696	17.1547	16.7657	16.4567	17.8771
UID100	24.9837	25.042	24.9609	25.0864	25.1114	25.1375	25.0943	25.1105	25.0782	25.1954	25.2378	25.1255	25.0519	24.9086	24.9494	24.9509	24.8945	25.1193	25.0561	25.0472	25.0426	24.7374	24.6978	24.7022	24.6871	24.8728	24.8705	24.8919	24.8453	24.9837	24.9526	25.0294	25.0255	24.929	24.7406	24.6937	24.7897	24.6877	25.0857	25.0663	25.062	24.5399	24.6261	24.6326	24.9842	24.9711	24.9563	24.5622	24.5925
UID101	28.6941	28.7069	28.5481	28.1591	28.1788	28.1177	28.059	28.0932	28.5948	28.7081	28.6995	28.6725	28.625	28.7434	28.7394	28.8554	28.7273	28.4199	28.4212	28.4353	28.3766	28.4797	28.5385	28.4182	28.4035	28.6842	28.6367	28.6735	28.4233	28.8163	28.5772	28.7073	28.6272	28.7063	28.5472	28.5966	28.5765	28.6576	28.5591	28.5757	28.5351	28.6084	28.4586	28.6515	28.0787	28.0075	27.8445	28.108	28.1134
UID102	25.0871	25.2599	25.0599	24.9345	24.8852	24.8386	24.7267	24.8028	24.8351	25.0373	24.9171	24.9127	24.9891	24.7351	24.8244	24.8007	24.813	24.4831	24.6206	24.4147	24.4753	25.0344	25.0667	25.1268	24.9438	25.2588	25.1735	25.2383	24.9574	25.1605	24.9919	25.1456	25.0851	25.2386	25.0539	24.883	25.0922	25.0178	24.9918	24.8801	24.8696	24.9371	25.0924	24.9427	24.2743	24.3808	24.2331	24.5774	24.5155
UID103	23.3626	23.3895	23.353	23.7295	23.6461	23.6072	23.6663	23.5753	23.1731	23.3389	23.347	23.1215	23.1233	23.8669	23.856	23.8307	23.8562	23.5255	23.5236	23.523	23.5762	23.4707	23.4364	23.472	23.3821	23.6708	23.836	23.8353	23.8495	23.755	23.7215	23.7327	23.5956	23.6695	23.3799	23.3566	23.4222	23.3551	23.6556	23.5242	23.4943	23.4467	23.4667	23.4975	23.7041	23.7197	23.7204	23.5158	23.4653
UID104	26.1872	26.3212	26.2245	26.4296	26.3376	26.3506	26.2783	26.4803	26.6052	26.6867	26.631	26.695	26.8351	27.119	27.2346	27.3042	27.2676	25.6435	25.7497	25.7163	25.7283	25.7186	25.7309	25.8228	25.7543	26.6885	26.636	26.5918	26.6078	26.183	26.218	26.2156	26.2589	26.309	25.7291	25.6536	25.8075	25.7292	27.1664	27.199	27.2383	26.3449	26.4474	26.3177	26.2075	26.2548	26.1328	26.6447	26.5849
UID105	25.0683	25.2038	25.2351	25.3341	25.3531	25.2686	25.4195	25.4398	25.5728	25.7352	25.6705	25.6137	25.8169	26.1251	26.2346	26.2607	26.2435	24.7815	24.6608	24.6653	24.7451	24.7219	24.5337	24.6406	24.5895	25.6383	25.5599	25.6062	25.6387	25.1953	25.205	25.1418	25.2527	25.2783	24.4959	24.5517	24.5788	24.6892	26.2284	26.2024	26.2984	25.3348	25.3773	25.3693	25.1879	25.1723	25.1009	25.62	25.5991
UID106	26.5	26.5817	26.4773	26.6723	26.6434	26.6481	26.5719	26.6813	26.3036	26.3283	26.366	26.3548	26.4189	26.4601	26.5103	26.5034	26.4873	26.507	26.5227	26.4876	26.5061	26.5452	26.5741	26.6493	26.577	26.5747	26.5007	26.5297	26.4339	26.4744	26.4399	26.4939	26.4844	26.5434	26.4179	26.3795	26.4947	26.4326	26.4287	26.4827	26.4716	26.4415	26.5489	26.4647	26.7586	26.7239	26.6855	26.4924	26.4314
UID107	22.4338	22.4331	22.4207	22.4506	22.3853	22.3492	22.3617	22.4149	21.8676	21.8881	21.9457	21.9314	21.9158	22.3068	22.3234	22.3448	22.3154	22.1373	22.0682	22.116	22.0939	22.3807	22.2575	22.3042	22.3373	22.3209	22.2609	22.2318	22.3394	22.2385	22.1482	22.2161	22.2369	22.1678	22.2277	22.2525	22.2439	22.3058	21.7482	21.8032	21.7374	22.2043	22.2089	22.212	21.9925	21.9349	21.9687	21.7878	21.8149
UID108	16.9568	NA	16.7662	16.5677	17.5344	17.1328	17.3581	17.0327	17.4798	17.5919	16.8848	17.5238	16.805	17.726	17.8947	17.7636	18.0385	16.625	16.6598	17.2206	16.9626	17.1944	NA	16.65	17.0402	16.9426	17.1802	16.7804	16.3591	17.1975	17.3309	17.425	16.8247	16.6233	15.9227	16.8129	17.0215	16.717	17.0853	16.6196	NA	17.0357	17.3386	17.0733	14.9487	16.6499	16.5702	17.2411	17.1205
UID109	18.4893	18.3081	18.5367	19.3581	19.2926	19.0924	19.2561	19.3315	18.4732	18.9019	18.9672	18.8121	19.1114	19.4915	19.2874	19.4681	19.5369	18.8548	18.8905	18.6716	19.0418	18.808	19.0261	18.8973	18.9962	18.8845	19.1539	18.485	18.7011	18.8834	19.0939	19.0469	18.7085	19.0587	18.8635	18.9788	18.6764	19.0249	18.7662	18.6312	18.6038	18.7515	18.9197	19.0503	18.8975	18.3435	18.8291	18.8375	18.665
UID110	24.7126	24.7347	24.8001	24.8158	25.0109	24.9143	25.0002	24.8433	24.9561	24.8296	24.8448	24.931	24.7327	24.7991	24.8147	24.8013	24.76	24.9195	24.7872	24.9423	24.8434	24.6869	24.6721	24.6409	24.7049	24.7399	24.7361	24.7147	24.8202	24.8962	24.8255	24.8118	24.7953	24.7362	24.9475	24.9324	24.8253	24.9471	24.6559	24.6686	24.6765	24.5326	24.5812	24.5312	24.5516	24.5402	24.618	24.6429	24.6657
UID111	19.8736	19.9967	19.9149	18.7044	18.83	19.0338	18.687	18.6748	19.454	19.0465	19.3355	19.5127	19.0934	18.9316	18.8491	18.7942	18.931	19.5629	19.5118	19.9931	19.7968	19.5064	19.3239	19.4683	19.3704	19.277	19.243	19.5402	19.656	20.0114	19.6773	19.7784	19.6914	19.6132	19.4895	19.484	19.5341	19.5465	19.8758	19.6703	19.9729	19.6668	19.2829	19.0276	19.5253	19.343	19.6471	19.2688	19.4753
UID112	24.2285	24.1853	24.2987	22.6399	22.5598	22.6632	22.5589	22.6087	24.2423	24.0109	24.1822	24.0206	24.1489	21.9979	21.8696	21.9785	22.0832	23.8066	23.6433	23.9543	23.6662	23.695	23.4874	23.404	23.6332	22.9632	23.2101	23.1393	23.3926	23.8792	24.0217	23.9248	24.0321	23.8804	24.2378	24.4519	24.3428	24.4114	24.7818	24.5933	24.7381	23.2979	23.1108	23.217	23.4894	23.5063	23.8072	24.8327	24.7841
UID113	21.8397	21.9422	21.9951	20.8725	20.7529	20.7044	20.5595	20.6573	21.573	21.5317	21.2109	21.4141	21.8667	21.4909	21.6412	21.8062	21.6498	20.2673	20.2713	19.9673	20.4713	21.5947	21.8056	22.0984	21.623	22.0257	21.9264	21.6913	21.9609	21.8586	22.0238	22.0866	21.8838	21.7857	21.7467	21.6991	21.8613	21.7717	21.6217	21.9273	21.9158	20.7803	21.4726	21.0621	21.297	21.229	21.3277	21.1415	22.0702
UID114	17.9171	17.957	18.233	18.0506	18.0913	17.3554	17.3907	17.5824	18.3904	17.4496	17.938	17.9772	18.1464	18.3536	18.9776	18.4439	18.4778	18.2426	18.0798	18.1717	18.2933	18.2848	18.3348	18.8127	18.4521	18.5907	18.7461	18.6279	18.7169	18.2359	18.4179	18.5372	18.5021	18.705	18.7364	18.7698	18.9561	18.5483	18.6578	18.5057	18.3259	18.0806	18.3842	18.2999	18.1999	18.0652	18.2243	17.8767	18.4411
UID115	20.8826	20.9523	20.7286	20.2995	20.2905	20.3145	20.0934	20.3897	20.4499	20.5613	20.4215	20.504	20.5826	20.4203	20.5285	20.6187	20.6361	19.8707	19.8649	19.896	19.8594	20.5481	20.7291	20.783	20.5291	20.3589	20.3432	20.3557	20.3471	20.6708	20.7725	20.5651	20.6874	20.6687	20.9743	20.8134	20.9794	20.7449	20.7281	20.9114	20.9038	20.0758	20.2014	20.0089	20.1975	20.4216	20.2538	22.0216	21.8321
UID116	18.3223	18.4382	18.2523	18.1439	18.1051	18.3029	17.936	17.9438	17.9729	17.9243	17.9998	17.97	18.4497	18.4773	18.6324	18.5805	18.7455	17.971	17.3901	17.6974	17.3629	18.1538	18.8351	18.8967	18.6519	18.8025	18.5937	18.6427	18.6508	18.2289	17.9037	18.3093	18.1759	18.6394	18.3601	17.775	17.8632	17.9246	17.8436	17.8123	17.9875	17.4552	17.8655	17.1831	18.0176	17.4673	17.8153	18.9424	18.8505
UID117	20.8872	21.1207	20.7709	20.6087	20.7746	20.6423	20.2233	20.5349	20.8485	21.1482	21.1286	20.9198	21.2501	21.0308	21.5806	21.1911	21.293	20.5175	20.8623	20.595	20.8391	21.0047	20.7056	20.7385	20.75	21.5403	21.1758	21.0376	20.8818	21.041	20.7283	20.9286	21.0823	21.3083	21.0042	20.7873	21.3017	20.8311	21.4524	21.4317	21.2251	20.5142	21.1809	20.8608	20.9181	21.0669	20.7195	22.4871	22.0761
UID118	25.1676	25.1853	25.2119	24.9561	25.0598	25.1584	25.0735	25.0039	25.3702	25.4106	25.4302	25.434	25.4965	25.3086	25.3092	25.3751	25.4701	24.994	25.1303	25.04	25.0625	25.1694	25.286	25.4238	25.4221	25.2662	25.1798	25.1213	25.2643	25.6047	25.6446	25.7323	25.7723	25.7365	25.488	25.4136	25.535	25.4226	25.5934	25.4295	25.5972	25.2155	25.3594	25.309	24.0977	24.3921	24.3222	26.4083	26.5926
UID119	22.8266	22.8374	22.6286	23.6747	23.8067	23.7261	23.575	23.7506	23.0348	23.2125	23.1381	23.1385	23.2854	23.6819	23.615	23.6245	23.6852	23.6401	23.5919	23.5551	23.6202	23.5198	23.6605	23.6937	23.4969	23.5571	23.5934	23.5851	23.6053	23.7002	23.544	23.6325	23.5809	23.7063	24.0818	24.3557	24.1518	24.1647	24.2317	24.7961	24.7723	23.6732	23.4015	23.456	23.761	23.6619	23.4907	24.9009	24.9017
UID120	22.8035	22.6558	22.6162	22.9283	22.8332	23.0739	22.92	22.9377	22.4927	22.3046	22.2489	22.3942	22.4512	22.876	23.1036	22.9203	22.8485	22.5131	22.4095	22.5254	22.3663	22.5782	22.8985	22.9388	22.8094	23.1109	23.1202	23.1624	23.2037	22.4306	22.1721	22.3028	22.3563	22.459	22.3397	22.7513	22.5857	22.5486	23.5448	23.7898	23.6123	24.1576	23.9141	24.0062	23.2481	23.1641	23.0837	23.2118	23.0477
UID121	NA	NA	NA	NA	NA	NA	21.819	NA	NA	NA	NA	NA	21.666	22.5456	22.5807	22.6209	NA	NA	NA	NA	22.2746	NA	NA	21.1919	NA	NA	22.1013	22.0627	NA	NA	NA	NA	NA	NA	21.9029	NA	NA	NA	NA	22.6099	NA	22.3494	22.4363	22.4383	NA	NA	NA	23.2056	22.9314
UID122	22.0078	22.2413	22.2331	NA	NA	NA	17.3157	NA	NA	NA	NA	16.4165	NA	NA	NA	NA	NA	21.7473	21.7365	21.9841	21.6821	NA	NA	NA	NA	21.9355	22.1944	22.0581	22.2389	23.0566	23.2708	22.8526	23.0992	23.0891	NA	17.0861	NA	NA	NA	NA	NA	17.3856	NA	16.8738	23.1811	23.1314	22.9169	23.2177	23.0368
UID123	20.718	20.81	20.7528	NA	NA	NA	NA	NA	NA	NA	NA	NA	NA	NA	NA	NA	NA	20.2552	20.1014	20.4171	20.0649	NA	NA	NA	NA	20.517	20.4884	20.5181	20.7711	20.5135	20.4128	20.4761	20.4794	20.2315	NA	NA	NA	NA	20.1139	20.3395	20.3433	NA	NA	NA	20.2238	20.1577	20.2408	19.9225	20.2186
UID124	21.22	21.434	21.38	20.3791	20.4367	20.5859	20.4389	20.2984	22.1253	22.0167	22.1156	21.9709	21.739	21.4842	21.5115	21.413	21.3988	20.5066	20.1699	20.6167	20.4808	21.3474	21.2676	21.3284	21.4125	21.0098	20.9258	20.8011	21.1964	20.8504	20.7175	20.8244	20.6735	20.6806	20.5264	20.7325	20.8301	20.9572	22.8075	22.8727	22.9802	21.448	21.4495	21.4344	20.5181	20.3044	20.7518	23.0279	23.1571
UID125	20.4383	20.5401	20.9727	21.0257	20.8387	21.2655	21.0034	21.1683	20.9332	21.1452	20.9878	21.0992	21.2038	21.6359	21.3606	21.182	21.0178	19.6665	19.8592	18.4909	19.7337	20.5828	20.7985	20.6777	21.021	20.255	20.1918	20.2857	20.2539	20.8923	20.883	20.6913	20.89	20.502	21.6434	21.5313	21.7062	21.5204	20.8163	20.8678	20.949	21.3803	21.1565	21.3954	20.4063	20.3966	20.2428	21.7295	21.719
UID126	21.8713	21.8023	21.712	22.1199	22.1678	22.0692	22.4157	22.1832	22.3199	22.4024	22.3899	22.3305	22.5356	22.3581	22.4558	22.2722	22.3494	20.8866	21.2978	20.9739	20.8419	21.7217	21.5933	21.5318	21.8362	21.064	21.0419	21.0712	21.3432	21.9776	21.8765	21.8621	21.4217	21.7663	22.7404	22.5122	22.7794	22.1889	22.7609	22.7062	23.0054	22.1784	22.7384	22.1927	21.6399	21.7398	21.5388	22.1751	22.1491
UID127	18.5414	18.4428	18.5209	17.1269	17.6341	17.4866	17.7427	17.4239	17.9769	18.137	17.9405	18.0794	18.1796	18.6608	18.3734	18.5767	18.744	17.8938	18.0979	18.0336	18.079	17.3685	17.358	17.3046	17.2724	18.1153	18.1735	17.9404	18.3086	17.317	17.2137	16.9279	17.2498	17.1291	17.7105	17.745	17.6388	17.7154	18.6874	18.5855	18.8546	17.6908	17.5079	17.8788	17.9909	18.0433	17.8713	19.1353	18.901
UID128	17.5079	17.4966	17.7808	19.1566	19.2383	18.8711	18.8978	19.0444	18.566	18.818	18.5833	18.7735	18.6732	19.5325	19.7501	19.7127	19.598	18.0551	18.1623	17.9909	17.8297	17.7292	18.2847	18.1972	18.1242	19.4695	19.4895	19.6589	19.3881	18.2353	18.2525	18.6421	18.4738	18.6367	18.7429	18.681	18.9262	18.5479	19.6467	19.5272	19.5936	18.9417	19.1103	19.0546	18.2225	18.3371	18.2675	19.7952	19.816
UID129	19.2509	19.5114	19.7544	18.961	19.5638	19.4229	19.3296	19.0214	19.0864	18.6003	19.2106	19.0348	19.1833	19.6721	19.2246	19.6913	19.8205	18.7363	18.7659	18.7634	19.0054	19.4128	19.6906	19.1644	19.5341	18.8814	19.1773	19.2829	19.2251	19.15	18.7813	19.1613	19.0494	19.0403	18.3181	18.7599	18.6988	18.8393	19.7514	19.9385	20.2137	20.0239	20.3776	20.0511	18.9017	18.9498	19.2967	20.6766	20.5809
UID130	18.1709	18.1287	18.3137	18.5056	18.4163	18.1969	18.4474	18.6915	18.8595	19.0796	19.1124	19.3461	19.0045	19.1756	18.7268	19.2005	19.097	17.9082	17.7886	17.9114	17.9471	17.3124	17.6452	17.391	17.6714	18.6587	18.7127	18.8334	18.735	18.0847	17.9554	17.9166	17.8957	18.3624	18.6031	18.727	18.1644	18.435	19.0261	19.1906	19.0196	19.2496	19.1691	19.2107	18.3094	18.0469	18.2851	19.0482	19.1444
UID131	21.0258	21.1277	21.2724	20.5273	20.4387	20.4681	20.4332	20.3647	20.5457	20.6364	20.6833	20.4036	20.4665	21.1402	21.1533	21.178	21.0596	19.0309	18.6818	18.9227	18.9187	19.6252	19.392	19.2933	19.5832	20.2642	20.2675	20.1744	20.6246	20.9363	21.2388	20.8733	21.3869	21.0461	21.2228	21.253	21.2861	21.3384	21.424	21.071	21.3148	19.6724	19.7528	19.561	19.313	20.017	19.5198	20.8622	20.8457
UID132	18.2875	18.3782	18.1789	17.0838	18.3961	18.1345	17.5453	18.1614	18.3989	18.703	19.0324	18.2286	18.381	19.1097	19.0256	19.3713	19.5298	19.8084	19.4728	19.5915	19.6107	18.8448	18.5645	19.1719	18.8825	18.9022	18.6917	18.8795	18.3653	17.6843	17.5648	18.0918	18.2024	18.6118	18.944	18.7624	19.3797	19.1487	19.9321	19.3205	19.655	18.4385	18.4932	18.4883	18.6668	19.2694	18.9446	19.1629	19.4687
UID133	23.6566	23.6974	23.5073	23.2735	23.2117	23.2897	21.7937	23.2906	23.4518	23.7703	23.7975	23.3737	23.2321	21.5968	23.0736	23.3305	23.2164	22.615	23.4911	NA	21.2862	22.2808	23.5516	23.8457	23.5585	23.8452	23.741	23.383	23.8018	21.744	23.3946	21.5308	22.2712	22.8466	22.3827	23.3209	23.5579	23.3091	23.2602	23.1379	23.3834	23.1648	23.6303	23.4341	23.1443	23.4711	23.2032	24.3569	24.2035
UID134	NA	17.0772	16.4489	NA	NA	NA	NA	NA	17.4172	NA	NA	NA	17.2818	17.3506	17.3494	17.5376	NA	NA	NA	NA	NA	17.3837	17.8169	17.8273	NA	17.7398	17.7382	NA	NA	NA	NA	NA	NA	17.2384	NA	17.0159	17.3988	NA	NA	NA	NA	NA	17.1028	NA	NA	16.1768	NA	18.4199	18.0676
UID135	19.2128	19.2273	19.5562	19.9699	19.8145	19.6223	19.5634	19.9644	19.577	19.4824	19.8868	19.8488	20.2544	19.3074	19.5699	19.5587	19.3823	19.3373	19.8142	19.211	19.7413	19.0704	19.2575	19.3092	18.9012	19.8486	19.9853	19.5823	19.9414	19.6851	18.9619	19.7935	19.9521	19.7354	19.0527	18.7475	19.0509	18.7636	19.3403	19.3869	19.19	19.7117	19.4573	19.5286	20.1372	20.2161	20.2609	19.8999	20.459
UID136	22.0332	22.3703	21.9601	22.0325	21.9089	22.116	21.7259	22.2505	22.278	22.3718	22.4549	22.5431	22.2951	22.4329	22.709	22.5888	22.6475	21.5385	21.6976	21.5209	21.6406	22.504	22.5903	22.9662	22.6363	22.8433	22.6973	22.4272	22.3327	22.9201	22.4945	23.0115	22.7595	23.0296	21.9925	21.4774	22.1551	21.885	22.5503	22.3178	22.7807	22.5696	23.1872	22.2425	22.1147	22.0795	21.9542	23.0769	22.836
UID137	22.9329	23.2651	23.3454	22.5857	22.6677	22.5297	22.5619	22.5945	23.2137	23.2719	23.3627	23.3863	23.2262	22.672	23.0469	22.7325	23.0285	23.0758	23.0674	23.1891	23.1795	23.4825	23.6139	23.553	23.3631	23.5137	23.628	23.6971	23.4479	22.6999	22.7819	22.8611	23.2679	23.2171	23.3017	23.3096	23.3651	23.1842	23.8673	24.0008	23.9934	23.6852	23.6477	23.6487	23.5001	23.668	23.4416	24.6616	24.58
UID138	21.8465	21.7985	21.9311	21.41	21.5425	21.2278	21.1923	21.123	21.7387	22.0778	21.581	21.8147	21.6826	22.4237	22.4757	22.117	21.7404	21.8548	21.0694	21.8743	21.619	22.1441	21.932	21.8025	22.2261	22.2416	22.2743	22.1353	22.8982	22.2937	21.8977	21.9238	22.0223	21.9532	20.0258	20.7227	NA	20.7243	21.3405	21.4947	20.9593	21.9267	21.5572	21.8535	21.7186	21.8235	22.1736	22.0699	21.7321
UID139	18.3085	18.8943	18.7428	17.1561	17.5113	17.1347	17.7291	17.2084	16.8708	17.8268	18.0937	17.8469	17.6669	18.8688	19.4744	19.3248	19.389	18.829	19.2851	18.4209	18.5685	18.3784	18.1026	17.8399	18.259	17.5316	18.0872	17.6167	18.0041	19.5923	19.2013	19.3594	19.5153	19.3401	19.2833	18.7368	18.9446	19.0462	19.6097	19.15	19.2971	19.2154	19.1749	18.512	16.9505	17.8801	17.8592	19.7478	19.651
UID140	18.7043	18.7608	18.8394	17.7578	17.8056	17.8455	17.7249	17.7392	18.8481	18.8752	18.9018	18.9854	18.9946	20.5111	20.4798	20.5116	20.4809	18.1917	18.0784	18.1948	18.1437	18.1689	18.1448	18.0753	18.2047	18.1721	18.2026	18.0494	18.2737	17.9899	18.1233	17.9186	17.9906	17.8432	18.4235	18.5054	18.3143	18.4189	18.3967	19.0275	18.6056	20.6621	20.6523	20.5949	17.8279	17.8563	17.8459	18.7569	18.8061
UID141	28.8013	28.7421	28.6523	28.3522	28.4007	28.4095	28.3902	28.4984	28.9072	28.9681	28.8348	28.5424	28.7758	28.651	28.7265	28.5889	28.7522	28.3315	28.3711	28.548	28.4782	29.26	29.2321	29.4658	29.2244	28.7088	28.7252	28.9674	28.7387	28.9922	28.8255	28.9378	28.9586	28.8845	28.7979	28.7344	28.8746	28.7831	28.7908	29.0187	28.9309	28.5935	28.6521	28.4628	28.8204	28.7669	28.688	29.3144	29.3435
UID143	27.5141	27.7551	27.6552	27.7576	27.6382	27.66	27.6378	27.6527	27.5643	27.565	27.944	27.7431	28.1169	28.2958	28.5753	28.5661	28.6198	27.5242	27.6633	27.42	27.3522	27.647	27.5968	27.5348	27.6408	28.0452	28.0089	27.9069	27.6853	27.8359	27.7672	27.8748	28.047	28.2327	27.9734	27.7377	28.1635	27.8624	28.4418	28.2466	28.4869	27.5348	27.8752	27.4972	27.8197	27.8896	27.697	28.1107	28.0287
UID144	22.757	23.952	24.6041	24.6374	24.564	24.4894	23.4017	23.8229	24.0044	24.6813	24.1121	23.816	23.8034	23.1524	23.0326	23.6115	23.2402	23.3324	23.4826	23.721	23.8397	24.826	24.5442	24.496	24.3717	24.4155	23.9006	24.7231	23.8259	24.6789	24.4075	24.2354	24.3047	24.1422	24.6194	23.8523	24.8256	23.9213	23.8273	23.955	24.7572	24.4259	23.8057	23.9941	24.1994	24.2679	23.61	24.9406	23.5514
UID145	28.3953	28.7295	28.5292	28.7726	28.5847	28.7512	28.9604	28.6032	28.8081	28.9365	29.0047	28.6579	28.9211	28.1988	28.6055	28.4011	28.6402	28.3326	28.4531	28.4588	28.5052	29.122	29.1131	29.2535	29.3164	28.7946	28.8918	28.7686	29.0632	28.7143	28.7953	28.9082	28.7847	28.5545	29.0863	28.5923	29.2013	28.7129	29.0998	28.7565	29.0695	28.9125	29.2038	28.8205	28.9034	28.8392	29.1242	29.2145	29.4975
UID146	30.2998	30.412	30.3945	30.2851	30.3641	30.2914	30.4514	30.2878	30.58	30.3889	30.5667	30.3702	30.3293	30.3893	30.4923	30.4258	30.5313	29.9639	29.9367	29.9558	29.9733	30.841	30.6592	30.8779	30.9725	30.3549	30.461	30.4299	30.5594	30.4561	30.4075	30.4371	30.4984	30.3851	30.3827	30.3203	30.3354	30.4925	30.5051	30.5668	30.6361	30.4983	30.5357	30.3237	30.4037	30.4727	30.512	30.8155	30.596
UID147	28.5226	28.8073	28.5965	28.3553	28.4338	28.2096	28.6702	28.3362	28.7981	28.7991	28.7935	28.4874	28.2714	29.0523	29.178	29.3254	29.4214	28.6045	28.2547	28.7291	28.5381	28.3237	28.3906	28.5422	28.4355	28.3188	28.7607	28.4588	28.7098	28.7804	28.748	29.0059	28.694	28.8281	28.7527	28.2388	28.5407	28.9011	29.1866	29.565	29.5093	28.6572	28.7223	28.377	28.7906	28.79	28.974	28.8368	29.0505
UID148	23.0995	23.4387	23.0478	23.022	23.2585	22.9059	22.5206	22.8021	22.7421	23.1992	22.3407	22.5854	23.3425	23.3525	24.1491	23.9513	23.3996	22.782	22.8035	22.6962	22.6979	22.419	23.1694	23.4952	22.9287	23.8994	23.5816	24.2491	23.1127	23.3563	23.1975	23.2396	22.7915	24.0683	23.6486	22.866	23.9059	23.1105	23.8446	23.6665	24.0117	22.5776	23.6001	22.4248	23.1336	23.5491	23.0579	23.8982	23.4215
UID150	26.4167	26.659	26.4689	26.8124	26.9434	26.8114	26.7287	26.8794	27.0027	27.0162	27.0233	26.8787	27.1422	25.7132	25.8992	25.9561	25.9326	26.3207	26.29	26.2867	26.2842	27.7541	27.8524	28.0137	27.816	26.8238	26.7467	26.8191	26.8015	26.2941	26.1915	26.3036	26.2955	26.3034	26.8231	26.8005	26.96	26.8965	25.8616	26.0803	25.9866	26.8399	26.9689	26.9314	26.7026	26.8519	26.7924	27.7635	27.74
UID151	25.8357	25.6627	25.7049	25.4972	25.721	25.6458	25.642	25.6248	26.0598	25.9528	25.9193	26.0289	25.8145	25.0791	25.1531	25.0878	25.0513	25.428	25.3551	25.8958	25.4934	26.0627	26.1597	26.1298	26.2421	25.6208	25.777	25.699	25.6649	25.8771	25.6502	25.6282	25.58	25.7197	25.44	25.6739	25.499	25.6113	25.0661	25.1443	25.2503	25.5554	25.5581	25.6009	25.5749	25.6043	25.7119	25.6884	25.6401
UID152	27.0077	27.038	27.1732	26.9819	27.1839	27.0103	27.1484	26.905	27.3451	27.1648	27.2403	27.1587	27.0653	26.1599	26.1331	26.2775	25.9971	26.6339	26.3859	26.6924	26.6087	28.0992	28.0401	28.1868	28.285	27.3439	27.2402	27.2406	27.2494	26.7909	26.9342	26.8662	26.9347	26.7228	26.8946	27.0601	27.3585	27.1126	26.8399	26.8463	26.9647	27.412	27.4777	27.3675	26.9742	27.1903	27.129	27.8281	28.0263
UID153	21.2497	21.4084	21.1789	21.0817	21.0977	21.3285	21.3214	21.4443	21.4139	21.2904	21.5741	21.2388	21.485	19.9941	20.2463	20.0545	20.3757	20.7201	20.6312	20.9189	20.7742	22.3272	22.3972	22.5475	22.4132	21.4944	21.5356	21.6384	21.3596	21.0306	21.0634	20.8609	20.8538	21.1997	21.31	20.9741	21.4107	21.1966	20.3114	20.6103	20.3659	21.4461	21.3103	21.4642	21.3774	21.3683	21.3007	22.2345	22.2111
UID154	25.5686	25.621	25.744	25.4469	25.3742	25.3079	25.3732	25.3532	25.7521	25.8125	25.8254	25.8636	25.7038	25.7635	25.768	25.8264	25.7577	25.8194	25.7498	25.8364	25.8493	26.4835	26.2994	26.4853	26.5128	26.2146	26.227	26.1922	26.2659	26.3951	26.4009	26.3497	26.3835	26.3882	25.6758	25.8023	25.7341	25.6963	27.3486	27.4256	27.1529	26.6458	26.6148	26.7792	25.9469	25.9182	25.9383	26.0874	26.0614
UID155	26.2412	26.2473	26.3076	23.7109	23.7761	23.7448	23.7458	23.7282	24.6003	24.7498	24.7971	24.5583	24.6125	22.833	22.8172	22.8183	22.6705	22.0714	22.3575	21.9698	22.3312	26.1291	26.1152	26.112	26.2057	26.2521	26.3218	26.3558	26.2161	25.6758	25.7927	25.906	25.9298	25.8009	25.1462	25.2139	25.2399	25.2054	24.3414	24.4091	24.2185	24.9213	24.9544	25.0177	25.6992	25.6686	25.7399	24.266	24.2357
UID156	26.502	26.5534	26.576	24.8832	24.8147	24.8251	24.8515	24.8809	25.9595	25.965	25.9426	25.9137	26.1255	24.3683	24.3909	24.4896	24.433	25.7906	25.8003	25.9607	25.8775	25.9375	25.878	25.9219	25.9035	25.0417	25.0506	25.0827	25.1102	26.3396	26.5252	26.3792	26.4858	26.3959	26.0962	26.2351	26.1818	26.1982	27.1728	27.2506	27.2606	25.2044	25.2054	25.2106	25.7558	25.821	25.7653	26.4727	26.4806
UID157	27.1467	27.2225	27.1361	26.4377	26.5572	26.4598	26.4394	26.5191	27.3048	27.3106	27.3928	27.3342	27.3562	26.4649	26.5562	26.6166	26.54	27.1391	26.9523	27.1458	27.0224	26.8178	26.8286	26.8747	26.8875	27.7242	27.7792	27.7649	27.7739	27.2075	27.1348	27.2562	27.2738	27.1473	27.5917	27.5652	27.7683	27.7375	27.187	27.2835	27.2268	27.5349	27.6261	27.5613	26.7184	26.831	26.9872	29.1448	29.1086
UID158	25.8443	26.0119	26.0469	25.0216	25.2528	25.1307	25.2648	25.0431	26.1969	26.1244	26.0701	26.2169	26.1324	25.2527	25.2398	25.2966	25.0749	25.7853	25.7266	25.813	25.8007	25.5259	25.834	25.6996	25.8434	26.3393	26.4975	26.3733	26.4451	25.786	26.1074	25.9193	25.7902	25.8444	26.4057	26.2766	26.3837	26.211	25.8605	25.9567	25.9821	26.2769	26.3114	26.1548	25.5968	25.5536	25.6329	27.6558	27.8516
UID159	23.1543	23.124	23.5159	22.0988	22.5463	22.0304	22.3035	21.9558	23.367	23.431	23.3613	23.0736	23.019	22.0897	21.8819	22.1254	21.7731	22.8269	22.5017	23.0106	23.0756	23.2146	23.1777	22.862	23.3735	23.6329	23.5795	23.268	23.7236	22.9568	22.8555	23.1249	22.9021	23.0035	22.6848	23.2603	22.9293	23.3451	23.2785	23.4644	23.5129	23.8258	23.869	23.885	22.6757	22.9432	22.7835	24.4648	24.4231
UID160	15.7811	16.2461	NA	20.6994	20.6583	20.6724	20.6523	20.7464	NA	NA	16.4693	NA	NA	18.9645	18.9945	18.9935	18.8866	NA	NA	NA	NA	22.0086	21.9914	22.0562	22.1334	23.6573	23.6686	23.5901	23.731	21.2819	21.3278	21.3097	21.2903	21.2967	19.0735	19.2515	19.0559	19.1122	21.6014	21.8739	21.6756	22.6635	22.7646	22.7144	24.0499	24.121	24.0767	21.0496	21.1129
UID162	18.6512	17.4882	17.2921	17.0368	16.6554	17.3241	16.8518	17.5167	16.9541	16.9854	17.0094	18.1037	16.5825	17.4415	17.6217	17.0637	18.0706	17.3328	17.1784	17.6526	17.2069	16.3879	16.5398	18.9154	17.2375	16.9505	18.9712	16.2127	16.8452	16.4105	17.2698	16.4601	18.9121	16.0454	16.3544	17.1782	16.3368	17.881	17.414	17.0954	15.9342	16.8834	16.5565	18.003	18.212	17.6452	16.3628	16.4157	17.8465
UID163	24.3267	23.1046	23.1184	22.8292	22.6351	23.1853	22.9861	23.4666	22.9259	22.8849	22.927	23.6856	22.646	23.0316	23.426	22.6449	23.8374	23.3843	23.219	23.2977	22.7861	22.6216	22.6425	25.0837	23.224	22.8552	24.6275	22.6875	22.4695	22.3726	22.9925	22.3262	24.7057	22.0936	22.7164	23.3733	22.3273	24.0959	23.156	23.1163	22.541	22.9632	22.1572	23.8272	24.0735	23.213	22.4328	22.5398	23.8718
UID167	28.7341	28.7061	28.7436	28.601	28.7091	28.6168	28.6611	28.637	29.2065	29.022	29.0442	29.0635	29.0927	28.5749	28.5351	28.6186	28.479	28.6233	28.569	28.6647	28.5664	28.5307	28.7921	28.6902	28.6953	28.6615	28.7441	28.5939	28.5959	28.3577	28.3774	28.3984	28.2362	28.4597	28.593	28.6076	28.6216	28.5677	28.525	28.6941	28.6332	28.6999	28.7636	28.7	28.4025	28.3876	28.4357	28.6907	28.6923
UID168	23.0412	22.9979	23.0357	22.7364	22.8787	22.7915	22.7134	22.6918	22.1087	22.2698	22.3362	22.3163	22.2543	23.5084	23.4555	23.5131	23.5748	23.5213	23.5934	23.6554	23.6931	22.4251	22.3786	22.4727	22.557	23.1112	23.1007	23.1504	23.2365	23.0228	23.2919	23.1221	22.9869	22.9271	23.1093	22.9436	22.9881	22.8843	23.3115	23.3841	23.4532	23.7535	23.7794	23.7477	23.3901	23.3065	23.2616	23.1812	23.2415
UID169	25.7189	25.6849	25.668	25.7363	25.8599	25.7666	26.0256	25.9241	26.0273	25.9368	25.8739	25.7964	25.7032	25.3632	25.384	25.4997	25.4414	25.7594	25.7901	25.637	25.7181	25.696	25.6429	25.5579	25.7253	25.7552	25.8516	25.8133	25.8421	25.4049	25.4586	25.5399	25.4851	25.5003	25.8327	25.7778	25.9043	25.7839	25.4552	25.5	25.5262	25.3837	25.5594	25.541	25.5421	25.5079	25.6018	25.8431	26.0534
UID170	24.1719	23.955	24.0377	24.1149	24.2134	24.0752	24.0822	24.0979	24.3338	23.9395	24.3708	24.0743	23.7431	24.3054	24.1655	24.1563	23.9902	24.0597	24.2309	24.1116	24.2271	23.6396	23.8079	23.6358	23.6861	23.6497	23.7947	23.6018	23.3882	23.8587	23.8003	23.8608	23.4995	23.8242	24.1419	24.1375	24.1437	23.9941	23.8069	23.8547	23.721	24.5644	24.2329	24.6651	24.1935	23.964	24.0453	24.1628	24.0442
UID171	23.0829	22.7218	22.4947	23.3918	23.4788	23.1725	23.412	23.4616	22.7983	22.5172	22.7965	22.6874	22.4535	23.0948	23.044	23.0745	23.1593	23.9778	24.0982	24.0367	24.061	23.0993	23.0762	23.141	23.0034	22.9834	23.4562	23.4586	23.3643	23.6905	23.689	23.513	23.3801	23.5783	23.4414	23.4365	23.4544	23.384	23.1587	22.7412	23.0766	23.6369	23.4219	23.6982	23.595	23.4521	23.4426	23.5722	23.659
UID172	24.4453	24.2058	24.2363	25.4518	25.3119	25.1869	25.2468	25.3763	24.03	24.1932	24.3967	24.6962	24.4527	25.5239	25.3412	25.1878	25.4484	25.2979	25.5551	25.4455	25.4734	24.2903	24.708	24.7638	24.6948	24.4727	24.5001	24.7095	24.6817	24.853	24.9427	24.8144	24.7237	24.7628	24.8971	24.9799	24.7948	24.8363	24.3752	24.0371	24.4553	24.8541	24.9318	24.8877	26.0121	25.4485	25.6718	25.558	25.6566
UID173	26.7282	26.6528	26.734	26.4999	26.5159	26.4587	26.4617	26.5644	26.7441	26.6494	26.6523	26.6459	26.6881	26.9579	26.9643	26.9152	26.9156	26.7018	26.6916	26.8204	26.7805	27.0531	27.0806	27.1001	27.1058	26.7783	26.7223	26.7989	26.8903	26.8604	26.9708	26.7633	26.8762	26.8648	26.6626	26.8389	26.6934	26.8029	26.9134	26.9571	26.9336	27.0169	26.9507	27.0375	26.6844	26.6029	26.5682	26.392	26.4427
UID174	26.9506	26.8629	26.8999	26.6435	26.6456	26.5968	26.6085	26.6437	26.929	26.8192	26.7732	26.8498	26.8742	27.1169	27.0731	27.04	27.0495	26.926	26.8876	27.0263	26.9357	27.2376	27.2712	27.3104	27.2954	26.9238	26.9193	26.8722	27.0665	26.9868	27.135	26.9524	26.9957	26.9943	26.8284	26.9622	26.8759	26.9705	27.0123	27.158	27.0971	27.1912	27.1378	27.2038	26.7728	26.769	26.8447	26.6472	26.6362
UID175	26.1622	26.1033	26.1708	25.9529	25.9905	25.9547	25.8321	25.9736	26.0329	26.0798	26.2098	26.1366	26.1476	26.3694	26.3423	26.3309	26.3451	26.244	26.2073	26.275	26.2591	26.5343	26.5002	26.5017	26.4516	26.2398	26.1161	26.1646	26.3572	26.3525	26.326	26.2426	26.3471	26.2847	26.0854	26.2091	26.0952	26.2092	26.4321	26.4162	26.4561	26.4105	26.4652	26.4627	26.0648	26.0739	26.0437	25.9024	25.8547
UID176	16.578	NA	15.3448	17.9562	16.6226	16.3192	16.2813	16.0134	16.9351	16.7901	16.4845	16.1716	16.1259	20.1489	19.7061	19.6799	19.7282	19.3652	18.0497	18.3198	18.2107	21.9265	22.0335	22.0203	21.9504	20.85	20.835	20.9049	21.1024	19.9911	18.6441	18.0179	17.8466	17.9599	18.0625	17.9218	17.8177	18.0066	NA	17.1616	NA	20.9947	20.9268	20.7505	17.1442	17.1208	17.4005	16.6311	16.3679
UID177	23.2342	23.2931	23.1525	23.1444	23.0856	23.0583	23.1332	23.1489	22.7553	22.7563	22.8802	22.763	22.7376	23.5905	23.6618	23.5837	23.6551	23.2359	23.1834	23.3177	23.2796	23.2943	23.218	23.3254	23.3038	23.5645	23.5806	23.5099	23.6338	23.3391	23.3669	23.4186	23.3821	23.3737	22.9274	22.9367	23.0924	23.0113	22.5561	22.5878	22.5142	23.149	23.2582	23.1999	23.5751	23.5543	23.6152	23.0243	23.0303
UID178	20.1148	20.0789	20.1626	20.0759	19.8752	20.1625	19.9929	20.0911	20.2525	20.0198	20.0955	20.3329	20.3195	20.7792	20.5626	20.739	20.7641	20.1779	20.1963	20.1701	19.9558	20.2695	20.3403	20.4555	20.3092	20.6117	20.366	20.3559	20.3011	20.291	20.097	19.9607	20.0775	20.2583	19.5627	19.8599	19.8615	19.844	20.5618	20.4458	20.5429	20.0751	20.2944	20.1217	20.0269	19.9847	20.2141	20.0616	20.0515
UID179	22.1857	22.2077	22.2204	22.2678	21.9934	22.2069	21.9541	22.139	22.076	22.0845	22.1632	22.4384	22.3621	22.7281	22.8614	22.6657	22.8248	22.0853	22.3096	22.2248	22.1891	22.3563	22.3236	22.3245	22.4214	22.4793	22.3195	22.547	22.4706	22.1899	22.0671	22.019	22.145	22.1933	21.7057	21.9061	21.9826	21.8074	22.5916	22.4923	22.7454	22.0085	22.2379	22.2407	22.1689	22.0353	22.0683	22.4177	22.2353
UID180	23.1487	23.1849	23.2233	23.3357	23.0968	23.2814	23.1133	23.2662	23.3343	23.2671	23.3393	23.4255	23.3984	23.7632	23.8747	23.7606	23.8388	23.3601	23.4141	23.5039	23.2483	23.39	23.4703	23.442	23.5343	23.5582	23.4936	23.5186	23.5796	23.2358	23.2397	23.1065	23.2819	23.316	22.8154	23.0166	23.0583	22.9776	23.7776	23.6014	23.8781	23.3536	23.3897	23.3753	23.3488	23.2078	23.2324	23.5317	23.4135
UID181	22.3726	22.2281	22.1699	22.1963	22.029	22.0556	21.8808	22.0096	22.4711	22.6086	22.557	22.576	22.525	22.874	22.8572	22.8124	22.8562	22.3618	22.3618	22.2809	22.2287	22.9547	22.9722	22.9435	22.8443	22.8935	22.8846	22.8122	22.8745	22.6649	22.6621	22.5649	22.6043	22.6557	22.8141	22.72	22.743	22.7725	22.3813	22.4507	22.4079	22.8086	22.8432	22.7538	21.5943	21.4821	21.5007	21.0994	21.0731
UID182	24.4222	24.301	24.3468	23.9873	24.0569	24.0919	24.0668	23.9625	24.6227	24.5969	24.5785	24.5375	24.6102	24.6566	24.6503	24.6006	24.5623	25.0077	24.8503	24.963	24.9006	24.6319	24.7533	24.7321	24.6463	24.6211	24.5237	24.5506	24.4362	24.5428	24.4572	24.4595	24.4513	24.4861	24.6998	24.7075	24.5743	24.6013	24.4812	24.5233	24.4527	24.5304	24.4282	24.4269	24.6278	24.6239	24.6013	24.6032	24.4408
UID183	22.891	22.8651	22.8374	22.5468	22.6287	22.4363	22.5753	22.2829	23.1712	23.0318	23.0501	23.0044	22.9384	23.2375	23.1964	23.3455	23.1611	23.057	22.7819	22.9895	22.998	23.3721	23.4592	23.2789	23.3613	23.2914	23.2875	23.2389	23.2263	23.4903	23.3005	23.2505	23.171	23.1521	23.3936	23.3373	23.4064	23.3397	22.9416	22.9197	22.8397	23.6946	23.6852	23.6581	22.204	22.0563	22.0567	22.657	22.7991
UID184	24.6018	24.6135	24.649	24.3674	24.4474	24.3922	24.4548	24.4648	24.4744	24.4194	24.4249	24.4303	24.5547	24.3811	24.2344	24.3179	24.2841	24.2618	24.1969	24.3272	24.2701	24.5282	24.5294	24.5776	24.6097	24.3957	24.3365	24.2722	24.3801	24.9465	24.9794	24.8683	24.8765	24.9181	24.6587	24.7201	24.687	24.6817	24.1725	24.3465	24.2428	24.543	24.5068	24.4842	24.4162	24.4372	24.3788	24.9004	24.879
UID185	23.8373	23.7815	23.8373	24.5676	24.7056	24.5578	24.6704	24.5632	23.5934	23.5964	23.564	23.6808	23.4826	24.1476	24.1653	24.242	24.2026	24.0185	24.0188	23.9737	23.8813	24.0028	24.0239	23.9505	24.0605	23.4612	23.4736	23.4949	23.6939	24.177	24.1698	24.204	24.2519	24.1762	24.0447	23.9387	23.9863	24.0507	23.7123	23.7974	23.8574	23.2079	23.1211	23.1874	24.1636	24.1304	24.1111	23.8477	23.8392
UID186	24.4575	24.4953	24.4539	24.6003	24.6348	24.6228	24.4996	24.6481	24.4773	24.3149	24.4323	24.3262	24.246	24.3041	24.3202	24.2933	24.2721	24.5549	24.3473	24.6212	24.4426	24.2747	24.309	24.2447	24.3382	24.281	24.2214	24.1958	24.3891	24.6257	24.4422	24.5426	24.594	24.464	24.3659	24.3761	24.451	24.4819	24.3017	24.2911	24.2115	24.4266	24.3715	24.374	24.3732	24.4589	24.4472	24.7341	24.5893
UID187	26.6885	26.5372	26.5449	26.6538	26.8099	26.6644	26.6404	26.6357	26.3534	26.1171	26.2948	26.3607	26.1241	26.8119	26.7084	26.8889	26.7358	26.4246	26.3989	26.4591	26.2865	26.4977	26.8063	26.5618	26.5119	26.9497	26.8625	26.9889	27.0405	26.4884	26.3905	26.4268	26.4074	26.4445	26.6989	26.6522	26.721	26.6259	26.5387	26.6341	26.5301	26.0291	26.0764	26.0912	26.3868	26.256	26.2357	25.993	25.9356
UID188	25.176	25.2852	25.3361	25.4278	25.3676	25.5149	25.4496	25.1926	24.7617	24.7006	24.8496	24.6746	24.749	25.4166	25.5126	25.6162	25.6152	25.3142	25.3445	25.1022	25.2578	25.4872	25.2751	25.391	25.3473	25.6304	25.637	25.536	25.6618	25.1518	24.9922	25.2751	25.2172	25.2178	25.4859	25.1624	25.6506	25.2735	25.1709	25.1622	25.3649	25.1051	25.4711	25.0687	25.2709	25.1346	25.2509	24.884	25.0486
UID189	24.5061	24.3996	24.3136	24.1517	24.1065	24.1282	24.0838	24.2594	24.2639	24.2677	24.1956	24.225	24.3033	24.0343	24.1155	24.0767	24.1202	24.3489	24.4039	24.3074	24.3579	24.1917	24.2449	24.3302	24.0872	24.4195	24.3461	24.4271	24.2592	23.8228	23.7981	23.6355	23.731	23.7889	24.2067	24.2522	24.1263	24.1892	24.3469	24.525	24.5207	24.0139	24.1115	24.0604	24.5747	24.5158	24.4213	24.3487	24.313
UID190	23.3912	23.5845	23.5322	23.6097	23.7408	23.6962	23.5025	23.7733	23.4015	23.5456	23.5408	22.9218	23.2138	23.3895	23.5006	23.5163	23.3938	23.5546	23.6288	23.4502	23.5841	23.237	23.4509	23.5934	23.3408	23.2594	22.9446	23.1172	23.1939	23.6009	23.6719	23.5898	23.4527	23.4282	23.5618	23.4212	23.5773	23.362	23.6514	23.6811	23.592	22.7139	22.7907	22.6456	23.6098	23.5335	23.3578	23.5155	23.447
UID191	32.0074	32.3135	31.945	32.1729	32.1317	32.0718	31.9863	32.1357	32.1614	32.1947	32.1509	32.1142	32.2194	31.8751	32.1627	32.1636	32.1153	32.0263	32.1924	32.0116	31.9943	31.7698	32.1219	32.1487	31.9003	32.353	32.2654	32.3325	31.9982	31.9224	31.8733	31.9628	31.822	32.1761	32.1156	31.802	32.2506	31.9776	32.2934	32.2543	32.312	31.689	32.0784	31.8001	32.2238	32.1861	31.9976	32.3641	32.2003
UID192	25.6634	25.6935	25.6092	25.5434	25.6371	25.6566	25.6012	25.5838	25.707	25.7644	25.7725	25.715	25.6371	25.632	25.601	25.5751	25.5623	25.7711	25.6869	25.7567	25.7265	25.4882	25.573	25.5822	25.5468	25.8279	25.7718	25.7994	25.7094	25.7768	25.6536	25.6653	25.7014	25.636	25.695	25.6931	25.6229	25.6672	25.7547	25.8491	25.772	25.3645	25.4081	25.3479	25.6092	25.5222	25.5758	25.6097	25.6231
UID193	15.5494	15.6522	15.0734	15.6388	15.7651	16.2586	18.0434	16.6983	18.6443	19.0529	19.0338	19.3904	18.677	16.6603	17.802	18.2981	17.5502	16.7398	16.1266	15.127	16.0699	16.5609	NA	17.4313	NA	17.4592	15.7974	17.9595	16.2756	15.882	15.9827	16.2143	16.754	16.247	17.4309	16.4708	18.3046	17.7256	18.4443	18.4309	18.2394	18.7299	19.6576	18.9798	18.6338	17.1361	17.2206	17.7951	18.9239
UID194	NA	NA	NA	NA	NA	NA	16.7324	NA	16.7208	16.8827	16.8238	17.4798	16.8572	NA	15.1861	16.171	15.3958	NA	NA	NA	NA	12.8106	NA	15.4597	NA	15.5397	NA	16.0694	NA	NA	NA	NA	NA	14.0016	15.2149	NA	16.2939	15.356	16.4393	16.13	16.7026	17.6392	18.4876	18.025	17.0803	15.1216	14.4431	16.2121	17.6189
UID195	17.8246	17.9404	17.911	17.5217	17.5411	17.6239	17.6268	17.6959	18.2092	18.1651	18.2669	18.028	18.2657	18.6266	18.7258	18.6504	18.7293	18.2726	18.4499	18.3405	18.4006	17.8973	18.0322	17.7852	17.9186	18.1367	18.2745	18.0689	18.1927	17.6554	17.7435	17.77	17.841	17.7478	18.931	18.7922	18.8541	18.9059	18.5685	18.5976	18.754	17.6003	17.693	17.7031	18.051	18.1592	18.0543	18.0236	18.0568
UID196	27.5557	27.65	27.5063	27.2999	27.2954	27.2875	27.2894	27.3043	27.4325	27.395	27.3067	27.3409	27.3684	27.3516	27.4416	27.4119	27.4086	27.2354	27.22	27.258	27.2483	27.1457	27.3092	27.3007	27.2263	27.6376	27.6038	27.6152	27.472	27.6259	27.6348	27.666	27.6033	27.6661	28.0824	28.0337	28.1703	28.0637	27.7531	27.8027	27.7154	27.2461	27.277	27.2139	27.5158	27.4822	27.4911	27.5982	27.5495
UID197	26.0282	26.0912	26.0042	26.3358	26.3866	26.402	26.3374	26.3624	26.1697	26.2273	26.232	26.1443	26.1511	26.0223	26.1056	26.0349	26.0983	26.0433	26.1137	26.0223	25.9985	26.0966	26.1181	26.117	26.0712	26.2146	26.1503	26.2482	26.1319	26.0875	26.016	26.128	26.1057	26.107	26.3208	26.2868	26.3542	26.2506	26.2798	26.2861	26.2779	26.1253	26.2334	26.1914	26.1935	26.1069	26.0392	25.8339	25.8267
UID198	17.2016	17.5971	17.3906	17.4645	17.3006	17.2859	17.5815	17.7912	16.5407	16.5799	16.8246	16.6459	16.8772	17.128	17.1999	17.5107	17.466	17.2755	17.341	17.2427	17.4999	17.2398	17.3386	17.3825	17.1194	17.3024	17.1631	17.4818	17.394	17.3886	17.4549	17.1957	17.1469	17.1812	18.1158	18.0709	18.0684	17.5952	17.6609	17.3164	17.3819	16.9452	16.892	16.8493	18.0901	17.9042	17.9604	17.7227	17.5976
UID199	19.2817	19.2787	19.3284	19.2221	19.278	19.1263	19.1949	19.148	19.2879	19.2897	19.1678	19.1971	19.2309	18.6184	18.6647	18.5565	18.5541	19.261	19.3105	19.3208	19.177	19.032	19.1012	19.086	19.1308	18.9907	19.002	18.9078	18.8906	19.0838	19.2063	19.0153	19.0744	19.0749	18.8975	18.9378	18.9854	18.9587	19.0266	19.0469	19.1604	18.5124	18.7272	18.6307	18.9186	19.0173	18.9434	19.0508	19.0184
UID200	21.6959	21.6915	21.7319	21.4277	21.4425	21.4431	21.4595	21.3869	21.7348	21.6589	21.7255	21.6992	21.6296	21.3762	21.4172	21.4799	21.4558	21.7994	21.8086	21.8721	21.7984	21.7088	21.6477	21.5923	21.7376	21.6713	21.7357	21.6592	21.7303	21.3992	21.5034	21.4612	21.3085	21.4879	21.6515	21.6725	21.7337	21.6539	21.8981	21.8252	21.8794	21.6277	21.6699	21.712	21.8837	21.8881	21.8735	21.842	21.8745
UID201	24.1993	24.1664	24.2396	24.5642	24.3654	24.5042	24.3535	24.4987	24.2046	24.2368	24.3264	24.5395	24.4859	24.5771	24.5877	24.493	24.6059	24.5094	24.5757	24.558	24.5166	24.5682	24.6249	24.6401	24.7016	24.3385	24.2725	24.4073	24.2954	24.416	24.4035	24.3056	24.4016	24.4863	23.5683	23.6994	23.6282	23.5712	24.6504	24.6255	24.8185	24.5974	24.6833	24.6412	24.7346	24.6669	24.6615	24.3637	24.3296
UID202	24.3418	24.2681	24.1713	24.2823	24.2121	24.1764	24.2295	24.2955	23.8488	23.868	23.9579	23.8956	23.8037	24.3386	24.4706	24.4112	24.3709	24.1829	24.2005	24.2042	24.1633	23.9997	24.0339	23.9621	24.0141	24.3348	24.2441	24.3285	24.273	24.2984	24.2708	24.3328	24.3639	24.3533	24.2521	24.1561	24.1465	24.1745	24.2806	24.3391	24.3061	24.0297	24.039	24.0613	24.3878	24.3832	24.359	24.2016	24.1524
UID203	15.3867	NA	14.3989	15.0385	NA	15.3855	15.3882	15.0664	14.9998	14.926	NA	15.0964	14.3993	16.4512	16.0926	16.4222	16.1921	15.5309	14.8524	15.5973	15.3495	NA	NA	14.9038	NA	14.9679	15.6536	NA	NA	NA	14.2963	NA	15.6043	14.9576	14.8467	14.3921	14.4743	15.2898	NA	NA	NA	NA	NA	14.8233	15.5103	15.4977	15.7691	14.2787	15.4394
UID205	19.7553	19.6719	19.6265	19.8015	19.8583	19.8052	19.8155	19.8861	19.4723	19.4346	19.6948	19.4678	19.5135	19.5145	19.4785	19.5272	19.4041	19.8798	19.7315	19.7315	19.8611	19.4202	19.5012	19.4002	19.182	19.3619	19.2638	19.3255	19.0774	19.7654	19.6777	19.7638	19.7946	19.7628	19.5193	19.5956	19.5927	19.5575	19.5017	19.4531	19.5641	19.2209	19.3755	19.3092	19.9394	19.9915	19.9395	19.7834	19.7631
UID206	NA	NA	NA	15.8918	NA	NA	16.1661	NA	16.6983	NA	NA	16.7269	16.654	NA	NA	15.8427	NA	15.9032	NA	16.278	16.0561	NA	NA	NA	15.8206	16.1465	NA	16.4965	16.1077	15.4752	NA	15.9926	15.6241	16.0516	NA	16.3234	16.7002	16.5308	NA	15.045	NA	NA	NA	14.979	15.8039	15.6752	NA	NA	NA
UID207	24.769	24.6546	24.7439	24.8365	24.885	24.8252	24.8482	24.8277	24.7469	24.7447	24.82	24.7337	24.8443	24.9463	24.872	24.9578	24.9688	25.1483	25.103	25.2294	25.213	24.386	24.2742	24.3393	24.3148	24.2253	24.3582	24.2826	24.4046	24.6681	24.7347	24.6198	24.6511	24.5956	24.867	24.9198	24.8545	24.9171	24.5421	24.671	24.5684	25.2284	25.1874	25.1991	25.1365	25.1666	25.1663	25.2565	25.3314
UID208	19.8572	20.002	19.8698	20.0141	20.028	20.0615	19.9606	19.9761	19.964	19.8338	20.0115	19.8105	20.0101	20.4202	20.3714	20.4862	20.5448	20.1768	19.9883	20.09	20.134	20.0401	19.9225	19.7838	19.9155	19.914	19.9469	19.803	19.7731	20.1654	20.0661	20.246	19.9814	20.0356	19.7832	19.9672	20.0505	19.981	20.1857	20.2169	20.374	19.8454	20.0053	19.9453	20.0391	20.1411	20.067	20.1537	20.0305
UID209	23.4727	23.3953	23.3814	23.2798	23.452	23.3145	23.474	23.389	23.9386	23.9162	23.8545	23.8331	23.82	23.5282	23.5316	23.5918	23.5123	23.8781	23.9017	23.8351	23.7886	24.1428	24.0869	24.0719	24.0669	23.1973	23.2229	23.1054	23.0266	23.6377	23.6722	23.7613	23.6928	23.7047	23.9062	23.822	23.8858	23.8326	23.0928	23.2571	23.1138	23.7001	23.7188	23.7478	24.0632	23.9901	23.9862	23.801	23.8417
UID210	24.0844	24.0258	23.9231	24.1453	24.0173	24.068	23.9959	24.0895	24.1249	24.1715	24.0523	24.0901	24.107	24.0041	24.0875	24.1041	24.0444	24.0404	24.0233	24.072	24.0467	23.9369	24.0526	23.992	23.893	24.1571	24.084	24.1464	23.9962	24.2275	24.1623	24.102	24.1198	24.2387	24.3003	24.4445	24.3474	24.4208	23.7492	23.9437	23.7374	24.2893	24.1511	24.2693	24.1217	24.0199	24.0061	24.0013	23.8738
UID214	19.0766	20.6893	19.1395	20.1351	20.8908	20.9499	21.0652	19.7545	20.3777	20.8816	21.0652	21.0372	19.9638	20.8314	21.1654	21.0881	20.4274	19.9705	20.6583	20.8448	19.5996	20.8491	21.113	21.2971	20.0829	19.7236	20.6498	20.89	19.791	20.3372	21.03	21.1031	21.2867	20.0626	21.2066	21.4033	21.488	20.0462	20.5751	20.784	18.685	20.2065	20.3694	18.509	20.101	20.3734	18.39	17.9337	19.7151
UID215	15.6153	18.8741	15.7311	15.1802	17.5042	18.4165	19.1146	16.1243	16.038	18.0445	18.6024	19.2708	16.3025	16.3675	18.5027	18.7667	16.5702	15.907	18.305	18.9514	16.0656	16.0195	18.1261	19.1365	16.4684	16.1718	17.3435	18.4419	16.7433	16.3715	17.8818	18.5667	19.1781	16.696	18.2181	19.0242	19.5685	16.4365	18.1682	19.1501	15.0489	18.4573	19.11	16.3446	17.9715	18.8775	15.5062	NA	17.9024
UID216	18.9886	19.0184	18.9811	18.5451	18.6384	18.5024	18.5924	18.5719	20.3742	20.3279	20.5546	20.3356	20.2842	19.7436	19.7581	19.7701	19.6722	19.26	19.1212	19.1777	19.26	18.5631	18.722	18.5103	18.6765	19.232	18.9905	19.0125	19.0329	20.2481	20.1268	19.9558	20.1234	20.2626	19.2298	19.1521	19.1263	19.1583	19.6202	19.8211	19.7584	19.5399	19.6174	19.6963	17.05	17.2033	17.4288	18.7556	19.0049
UID218	19.8772	20.2747	20.0072	19.6118	19.7287	20.0628	19.8691	19.9393	19.6282	19.585	19.5397	19.5376	20.0434	19.4193	19.1786	19.365	19.2746	18.5527	18.9002	18.6859	18.936	20.3937	20.1996	20.5984	20.0112	20.4256	20.2183	20.4746	20.3003	18.9301	19.4106	19.5067	19.5797	19.3261	19.6852	19.7642	20.0327	19.6701	20.1318	20.2203	19.6868	19.8738	20.0209	19.9924	19.5693	19.243	19.1101	20.6506	20.3925
UID219	18.1516	17.9914	18.0117	16.7109	16.502	16.7046	16.938	16.4483	16.9994	16.7057	16.9858	16.4833	16.8412	16.7436	16.9331	16.5574	16.7022	18.0775	17.9791	17.9846	17.9862	17.4587	17.4045	17.4681	17.5144	17.7462	17.7346	17.7141	17.8221	17.7165	17.7135	17.8774	17.4235	17.6606	16.9634	17.1879	16.812	16.7166	19.1087	19.0389	19.0236	15.8478	15.7749	15.2822	18.4971	18.2698	18.1895	16.8306	16.8373
UID220	15.402	15.5004	14.5376	15.8888	15.8336	16.0287	16.0477	15.9554	15.8834	15.9137	15.7575	15.5738	16.0209	16.5667	16.9326	16.9262	16.958	15.6676	15.584	15.6228	15.4281	15.9299	15.9211	15.9255	15.8645	14.6553	15.2886	NA	NA	NA	15.417	15.455	15.0341	14.7428	15.4597	15.3761	15.801	15.4508	NA	NA	NA	15.1733	15.0485	14.9718	16.9655	17.1458	16.9734	16.4032	16.1644
UID221	23.9952	24.0788	23.9518	24.0613	24.0208	24.0321	24.0979	24.0287	24.5973	24.4814	24.5432	24.5077	24.5185	23.3775	23.4408	23.6771	23.5994	24.054	23.923	24.0911	24.0204	24.0976	24.3158	24.2412	24.4052	24.241	24.2827	24.3131	24.2653	23.6971	23.6638	23.7455	23.8129	23.789	23.4557	23.5353	23.6237	23.6038	24.0319	24.2169	24.2657	23.9752	23.9229	23.9562	24.0065	23.9576	24.0219	24.0036	23.9168
UID222	16.5594	16.6427	16.8021	17.2826	17.8249	17.4064	17.9022	17.4571	16.6752	16.9136	17.2273	17.0906	16.0628	14.9632	16.1236	15.2597	15.4073	16.4886	16.6857	16.3939	16.7617	16.6444	16.882	16.8666	16.6181	16.9517	17.1048	16.9653	16.9987	16.0119	16.1384	16.867	16.459	16.6951	17.0909	16.5905	17.3581	16.9746	16.8595	16.0923	15.9221	16.849	17.2035	17.7379	16.8298	16.6669	16.6594	15.8746	15.866
UID223	19.6294	19.4801	19.5803	19.6292	19.8401	19.8351	19.8325	19.8528	19.115	19.2415	19.3687	19.2358	19.266	19.2999	19.3913	19.2324	19.2148	19.437	19.6136	19.5538	19.5114	19.4276	19.266	19.3056	19.2425	19.0444	19.0965	19.0423	19.1295	19.4272	19.4058	19.5061	19.3455	19.3246	19.6033	19.6427	19.532	19.6545	19.5351	19.5648	19.5161	19.1471	19.129	19.1231	19.5481	19.4383	19.5003	19.5425	19.407
UID224	24.1243	24.0922	24.1768	24.0028	23.9574	23.9943	23.9473	23.9833	23.9227	24.0169	24.0643	24.0212	24.0136	23.6953	23.7513	23.7045	23.8368	23.9277	23.9212	23.8643	23.9053	23.9591	23.8435	23.8497	23.8671	24.2294	24.1426	24.1511	24.0733	23.9509	23.8228	23.8417	23.8301	23.8181	24.1056	24.0435	24.0879	24.0715	24.0303	23.9491	24.0349	23.6764	23.6	23.7247	23.7488	23.7223	23.7316	23.5949	23.6097
UID225	22.4132	22.3161	22.2759	22.4313	22.4964	22.4247	22.4009	22.4625	22.0494	22.0668	22.1873	22.0741	21.9898	22.1707	22.1782	22.0867	22.1335	22.1986	22.0725	22.07	22.077	22.5584	22.4922	22.5139	22.4719	22.5747	22.4426	22.4961	22.5784	22.2838	22.092	22.2114	22.2573	22.1473	22.4264	22.354	22.3049	22.4409	21.6671	21.618	21.6203	22.4049	22.4256	22.3372	22.2939	22.2705	22.3136	21.9698	21.9464
UID226	19.851	19.8099	19.8479	20.3672	20.4415	20.4117	20.4123	20.4128	20.321	20.3036	20.3662	20.3395	20.4293	19.8507	19.8669	19.8386	19.85	20.322	20.3501	20.4655	20.3926	20.3586	20.3548	20.444	20.4711	19.9392	19.9055	19.7333	20.0214	20.1303	20.2884	20.1725	20.183	20.1939	20.3795	20.3853	20.2594	20.3205	20.1981	20.2941	20.2242	20.2088	20.2764	20.2664	20.0963	20.147	20.1628	19.8776	19.9304
UID227	16.7264	17.0955	16.7919	15.9975	NA	NA	NA	16.4796	17.0184	16.9277	16.5225	16.7978	16.6455	16.9617	17.1777	17.1132	16.7725	16.6258	16.5319	16.6377	16.54	16.2927	16.4046	NA	16.4414	17.2209	17.01	16.679	16.7277	NA	16.4357	16.4814	16.7404	16.8231	16.1934	16.4365	16.4231	15.9029	16.059	16.8546	NA	17.7893	18.0779	17.8701	16.3502	16.4674	16.5249	NA	16.4233
UID228	20.4819	20.5407	20.4171	20.3206	20.5735	20.3679	20.5461	20.505	20.916	21.0316	20.9091	20.8503	20.8797	20.4706	20.5282	20.4682	20.38	20.7303	20.7162	20.7839	20.75	20.4104	20.65	20.6067	20.5634	20.46	20.6876	20.5543	20.5816	20.4005	20.3814	20.3125	20.2941	20.3316	20.5743	20.763	20.6436	20.6518	20.6622	20.6902	20.6826	20.4708	20.5513	20.6041	20.4464	20.5263	20.4491	20.7406	20.6882
UID229	20.9306	20.9697	20.9004	20.8361	20.8085	20.8303	20.7333	20.6801	20.8271	21.0236	20.9508	20.8761	20.9196	21.3998	21.4774	21.4291	21.5112	21.0357	20.9007	20.8711	20.8817	20.7307	20.7203	20.6743	20.6617	20.9853	20.9269	20.9868	21.0205	20.5547	20.3633	20.5073	20.4677	20.4329	20.6062	20.4854	20.5878	20.606	20.9818	20.9087	20.9768	20.9815	21.1121	20.9534	20.2595	20.2237	20.2907	20.5361	20.6048
UID230	24.0372	24.0744	24.0198	23.7599	23.7598	23.8296	23.7563	23.7489	23.1905	23.306	23.3865	23.3088	23.2885	23.3628	23.4425	23.4527	23.43	23.5279	23.4291	23.388	23.436	23.6073	23.4366	23.4486	23.4897	23.3229	23.2139	23.2267	23.3082	23.7566	23.6601	23.7261	23.8175	23.7595	23.7597	23.6326	23.74	23.776	23.719	23.6485	23.744	23.5216	23.6751	23.5084	23.9352	23.9136	23.8364	22.9253	22.9423
UID231	15.1161	NA	NA	15.8313	15.7793	15.8465	15.8675	15.303	16.6564	16.4537	16.5557	16.0086	16.4041	15.0257	15.1605	15.4025	15.0407	16.0766	15.8003	15.9754	16.2324	15.4389	16.4381	15.7548	15.9148	15.3648	15.5172	15.606	15.3724	NA	15.1606	14.8003	15.2208	14.7347	15.4785	15.5024	15.5229	15.7254	NA	15.7376	15.4336	15.4753	15.6485	15.315	15.1782	14.9326	15.5857	15.7703	15.5037
UID232	19.8857	20.1405	19.9781	20.0919	20.1258	20.2271	20.1188	20.1234	21.1271	21.2997	21.2062	21.273	21.2767	19.8512	19.9687	19.893	19.9595	19.8829	19.8495	19.8748	19.9106	19.7275	19.607	19.6161	19.703	19.9792	19.9997	19.869	20.0658	20.1153	20.121	20.138	20.1834	20.0845	19.8482	19.844	19.7632	19.8721	19.6038	19.6016	19.7325	19.4217	19.5248	19.4679	20.186	20.3119	20.2363	20.1484	20.234
UID233	22.9468	23.4092	22.9243	22.3893	22.2732	22.3344	21.916	22.41	22.3366	22.6385	22.7651	22.7136	22.9671	22.4369	23.0213	22.8213	22.9331	22.2252	22.4743	21.9936	22.0962	22.9492	23.1392	23.2633	22.9222	22.9715	22.9309	23.0199	22.7026	22.8932	22.6784	22.9391	22.8701	23.1247	22.9557	22.587	23.0028	22.8061	23.0027	22.7526	23.136	22.2369	22.8977	22.2449	22.9111	22.9644	22.5064	23.7953	23.6092
UID234	21.3193	21.3589	21.4114	21.4212	20.7837	21.1242	20.787	21.3834	20.995	21.2997	21.8855	21.4276	21.6835	21.8116	22.1884	21.7986	21.9006	21.0043	21.0948	20.7698	21.2745	21.8567	21.5499	21.5736	21.5018	21.4368	21.4414	21.8006	21.5213	21.4622	21.1146	21.5018	21.8013	21.6173	22.0669	22.3409	21.9334	22.1839	22.5862	22.9371	22.5318	22.1029	21.8072	22.1372	21.5227	21.2456	21.1035	22.734	22.4862
UID235	22.7551	22.8371	22.8115	22.8723	22.9201	22.9486	22.9074	22.9239	23.39	23.429	23.3268	23.3058	23.278	22.6729	22.6998	22.7053	22.721	23.0117	23.0448	23.107	23.0404	22.9265	23.0337	23.0136	23.0598	22.7928	22.8098	22.8239	22.8493	22.4313	22.4961	22.4629	22.5576	22.5627	22.7964	22.8566	22.876	22.8911	22.7625	22.8109	22.9171	22.5946	22.7383	22.6818	22.578	22.6365	22.6475	22.9236	22.8608
UID236	20.5001	20.5458	20.5402	20.7272	20.7916	20.7419	20.717	20.7577	20.6735	20.798	20.7182	20.7135	20.7114	21.0307	20.9904	21.051	21.0471	20.6694	20.593	20.623	20.616	20.8011	20.7548	20.6807	20.7146	20.81	20.977	20.907	20.9323	20.6181	20.4376	20.5308	20.582	20.4737	20.3645	20.3859	20.318	20.3734	20.653	20.7034	20.6531	20.8376	20.8532	20.7753	20.8013	20.7742	20.8174	20.3704	20.4657
UID237	15.4223	15.8401	15.5621	16.2589	16.9453	17.0687	16.9024	16.547	15.6178	16.2751	16.1084	16.2789	15.3505	14.3932	15.1974	NA	14.6363	15.4517	15.8764	15.7276	15.7651	15.4263	16.0062	16.2929	16.1296	15.8875	16.3266	16.3268	15.99	NA	15.296	15.983	15.6071	15.7522	16.2129	15.7392	16.2279	15.7216	16.2469	15.265	NA	16.034	16.6267	16.7743	15.7372	15.7576	15.4806	15.2957	15.2732
UID238	23.7165	23.8701	23.9991	24.4002	24.5596	24.5464	24.6027	24.6199	24.6131	24.5	24.5412	24.4771	24.4747	24.1446	24.0798	24.1047	24.2436	24.1651	24.1803	24.1454	24.1981	24.1148	24.2816	24.1317	24.1709	24.2746	24.1412	24.1206	24.0436	23.9401	23.308	23.1068	23.1096	23.2535	24.2054	24.1968	24.2118	24.3217	24.0029	24.0032	24.0589	23.9206	23.9255	23.9175	23.4954	23.3049	23.5331	23.9592	23.8552
UID239	16.1522	16.1534	16.3314	16.7663	16.744	16.1927	16.8062	16.6926	16.9605	16.9626	16.9759	16.7613	16.7632	16.8701	17.1286	17.0972	16.9775	16.7108	16.6429	16.7571	16.6297	16.5185	16.603	16.9724	16.7651	16.5163	16.6012	16.7441	16.4843	16.3306	16.1114	16.1629	16.2361	16.2846	17.191	17.1671	17.2698	17.3755	16.5323	16.3821	16.2415	16.4005	16.4573	16.7497	16.1859	16.2971	16.2815	16.4826	16.5052
UID240	22.2527	22.177	22.2449	22.3066	22.2231	22.3128	22.1914	22.2364	22.073	21.9788	21.9875	22.1817	22.2076	22.1915	22.1833	22.149	22.1068	22.1928	22.3018	22.3261	22.1872	22.2102	22.3203	22.3581	22.4262	22.1196	22.1106	22.1369	22.1883	22.1629	22.2409	22.0757	22.1528	22.2014	21.7174	21.7449	21.7282	21.6969	22.0173	22.0309	22.2137	22.1306	22.1959	22.2425	22.6327	22.5449	22.5944	22.3817	22.3218
UID241	NA	NA	NA	15.6642	NA	15.2984	16.1302	16.0514	15.5883	15.5503	NA	NA	15.3075	17.1852	17.2592	17.2516	17.4408	15.7024	15.6756	15.6313	15.4844	15.7898	15.8478	15.7072	15.9066	15.5673	15.7413	15.6954	16.0295	15.872	16.0749	15.7971	15.9639	15.914	15.9162	15.7823	15.3858	15.7624	NA	15.3286	NA	16.1472	15.9968	16.0145	15.2571	15.3826	15.461	16.16	16.3239
UID242	21.6584	21.4824	21.494	21.3758	21.2511	21.252	21.182	21.2196	21.538	21.4582	21.5395	21.5024	21.417	21.0999	21.0493	21.0728	20.989	21.5577	21.5102	21.594	21.5573	21.5476	21.4788	21.6417	21.5382	21.5402	21.4542	21.4903	21.5214	21.4904	21.5262	21.5171	21.4954	21.4938	21.6216	21.7374	21.6847	21.7051	20.867	20.9895	20.9239	21.4473	21.5008	21.486	21.6589	21.5373	21.6222	21.3698	21.4197
UID243	20.6611	20.7323	20.6609	20.4282	20.4312	20.3337	20.3268	20.2615	20.7355	20.695	20.7403	20.7071	20.6902	20.2435	20.25	20.1887	20.233	20.7132	20.8287	20.861	20.8148	20.7639	20.6609	20.706	20.7211	20.5923	20.6381	20.5805	20.7501	20.8372	20.7835	20.8008	20.7126	20.6651	20.9814	20.9323	21.0628	20.9816	20.1549	20.1833	20.1677	20.6779	20.6873	20.604	20.7735	20.7859	20.8319	20.4889	20.6507
UID244	18.3691	18.5812	18.4903	18.4707	18.4985	18.3992	18.5414	18.3652	18.6476	18.4726	18.4973	18.5874	18.7408	18.8571	18.9977	18.9336	19.078	19.38	19.3805	19.5512	19.5607	17.7272	17.8244	17.72	17.7503	18.777	18.4097	18.4561	18.5961	18.336	18.5065	18.5112	18.4334	18.4401	18.0241	18.4283	18.5902	18.5724	18.7223	18.7814	18.713	18.5552	18.2523	18.4808	18.8443	18.7614	18.684	18.9144	18.9946
UID245	20.5865	20.4776	20.619	20.4053	20.3661	20.3232	20.3598	20.4059	20.5454	20.5238	20.5306	20.5919	20.6109	20.1768	20.2375	20.1573	20.1983	20.7703	20.7696	20.6675	20.5711	20.6637	20.6631	20.6689	20.6575	20.6298	20.611	20.5292	20.6661	20.6499	20.5429	20.626	20.4928	20.5306	20.8575	20.9128	20.8393	20.8184	20.0043	20.1894	19.9682	20.5808	20.7001	20.616	20.7847	20.671	20.7116	20.5382	20.668
UID247	15.3765	NA	14.2471	13.7023	NA	NA	15.949	NA	16.1126	16.207	16.4415	16.6888	16.3896	14.1409	15.3685	15.8079	15.4951	14.3843	NA	NA	NA	14.2346	NA	15.1897	NA	15.1231	14.5435	15.6453	14.7853	NA	14.4093	NA	14.6313	13.7854	15.0411	13.9459	16.2041	14.9517	16.4171	16.3986	16.4035	16.7459	18.0005	17.2037	16.7362	15.4904	15.1753	15.5877	17.1121
UID248	NA	NA	16.2348	16.4019	16.4018	16.1153	16.2311	16.4303	16.4648	15.6751	NA	15.4047	16.0153	16.9304	16.0087	16.5608	16.6869	15.6356	15.2169	15.6897	15.954	15.7841	16.1184	16.0989	16.2729	16.4724	15.594	15.7702	15.935	16.0038	15.6064	15.4981	16.1113	16.021	16.3204	16.5404	NA	16.647	15.6479	16.2194	15.6862	15.9354	15.4714	16.6116	15.0489	15.2387	15.8655	NA	15.5451
UID249	21.8831	21.9879	21.8326	21.9843	21.9529	22.0295	21.9076	22.0252	22.0806	22.1339	22.227	22.1204	22.2634	22.0669	22.0704	22.1214	22.1614	22.0693	22.0012	21.9317	21.9976	21.8233	21.6893	21.7815	21.7644	22.1889	22.0441	22.1884	22.0459	22.0757	21.9124	21.9545	22.069	22.0538	21.9766	21.7728	21.9877	21.8633	22.1366	22.0645	22.0958	22.1029	22.0893	21.9951	22.1223	22.0473	22.0202	22.0074	22.0035
UID250	15.0962	15.6939	15.7127	16.0231	15.7961	15.8565	15.8039	15.9919	16.6059	16.8296	16.5783	16.4115	16.3753	15.7208	16.3074	15.5544	15.9138	15.0612	15.609	15.5212	15.91	15.7137	15.5176	15.9873	15.7777	15.4472	15.6887	15.8631	15.9081	15.8648	14.9499	15.4578	15.4844	14.7973	15.7896	16.0602	15.788	16.0121	15.7543	15.9294	15.8845	15.6139	15.8185	15.588	15.6026	14.8892	15.7257	15.3265	NA
UID251	16.7029	16.6332	16.6558	16.6527	16.7589	17.1627	16.7041	16.8712	17.0164	17.1977	17.1026	17.1344	17.0253	16.8405	16.8217	16.5616	16.7764	16.7643	16.8991	16.7359	16.8145	16.8554	16.843	17.1521	16.6216	16.5505	16.1502	17.0035	16.3892	16.4455	16.357	16.4861	16.1655	16.5977	16.6298	16.5271	16.7995	16.8172	16.4492	16.8863	17.0087	17.0207	16.9532	16.9945	16.0793	16.118	16.3372	16.9203	16.5802
UID252	14.4628	14.7522	15.6673	15.4373	15.947	15.7754	15.6826	15.7004	15.7097	NA	15.6328	NA	16.2269	15.6536	15.856	15.4951	16.0993	15.0483	14.6606	15.3868	15.1939	15.1658	15.5723	16.2907	15.8984	14.6051	14.7422	14.6664	15.04	NA	15.3766	15.368	14.9834	15.6291	16.0628	15.7382	14.8796	15.4462	NA	15.7764	14.3557	NA	14.9931	14.6586	NA	NA	15.5341	NA	15.3444
UID253	17.7195	17.3731	17.4386	18.6214	18.7241	18.6342	18.8057	18.5888	20.6214	20.525	20.5565	20.5648	20.6282	18.9964	19.0261	18.9641	19.1624	19.305	19.0265	19.1886	19.1194	19.743	19.5833	19.6507	19.5301	21.1863	21.3636	21.2176	21.2439	20.3295	20.2784	19.8924	20.0312	19.4282	18.7449	18.4118	18.6919	18.2651	23.2332	23.1834	23.214	18.5166	18.2943	18.4209	18.9821	18.8362	19.0385	18.6035	18.3075
UID254	19.2809	19.1528	19.1058	19.1177	19.3332	19.296	19.314	19.1262	19.5005	19.6253	19.6866	19.4812	19.2972	20.0517	20.234	20.1868	20.2218	19.4355	19.4516	19.5472	19.5195	19.0206	19.2074	19.1774	19.197	19.453	19.6984	19.378	19.5516	19.5294	19.8081	19.7624	19.6743	19.5353	19.566	19.3683	19.5112	19.51	19.5414	19.4498	19.3543	19.2936	19.2947	19.3235	18.8878	18.9573	18.973	18.9436	19.0994
UID255	24.7705	24.727	24.6913	24.7222	24.7086	24.697	24.6881	24.7652	24.373	24.396	24.3781	24.3991	24.4159	24.5342	24.5215	24.5566	24.5603	24.7258	24.7087	24.8076	24.7468	24.5219	24.5387	24.554	24.5368	24.6413	24.569	24.5982	24.5952	24.6351	24.64	24.5775	24.6438	24.6451	24.518	24.6039	24.5541	24.5717	24.3833	24.495	24.4001	24.5795	24.5417	24.6082	24.5886	24.5809	24.5698	24.4028	24.3745
UID256	22.1588	22.1155	22.2043	22.219	22.1398	21.9133	22.3053	22.1541	21.6146	21.3442	21.4121	21.4743	21.6184	21.955	21.9234	22.0202	21.932	21.8148	21.7907	21.9861	21.6606	21.4819	21.622	21.6658	21.6414	21.7348	21.7634	21.6543	21.6775	21.5989	21.425	21.6111	21.7905	21.6018	21.5032	21.7137	21.5945	21.7517	21.4229	21.3165	21.4491	21.8351	21.6421	21.5901	21.6235	21.3721	21.6871	21.8918	21.883
UID257	21.3811	21.3946	21.4165	21.3717	21.2194	21.2925	21.0861	21.2058	21.1771	21.5159	21.6178	21.4016	21.4624	21.4932	21.4754	21.4936	21.3689	21.4958	21.3757	21.357	21.3966	21.8574	21.7013	21.6744	21.5341	21.6756	21.5973	21.682	21.8302	21.4149	21.4635	21.2103	21.3439	21.5188	21.4996	21.4635	21.4895	21.4448	21.1887	21.3031	21.209	21.5624	21.6587	21.4897	21.4284	21.3835	21.3376	21.5334	21.3079
UID258	16.3225	16.6131	17.1055	17.0538	NA	16.7966	16.8072	17.0691	17.0004	17.0557	17.2107	17.1659	17.2573	17.456	17.48	17.4276	16.9659	17.1585	17.3423	17.2945	17.3986	16.7884	17.0957	16.6478	17.0485	17.669	17.4915	17.2979	17.3446	16.8693	16.5825	16.845	16.9061	16.7663	17.3723	17.4928	17.4902	17.3661	17.4571	17.4382	17.565	17.2896	17.3424	17.2065	16.9474	16.9419	17.1393	16.6509	16.725
UID259	23.0121	22.8472	22.8726	23.1928	23.2357	23.2326	23.1944	23.1749	23.1922	23.208	23.1723	23.0981	23.0429	23.1096	23.0727	23.1136	23.1464	23.201	23.0715	23.1882	23.1666	22.9901	22.8865	22.9044	22.8767	23.1773	23.0791	23.0626	23.143	23.1896	23.1981	23.0579	23.0712	23.061	23.0435	23.1473	23.0507	23.1133	23.1606	23.1582	23.1582	22.85	22.7197	22.8951	23.1819	23.1591	23.2109	22.9279	22.8912
UID260	16.7863	17.557	16.5266	17.5172	17.8718	17.8881	17.6065	18.0855	16.5377	16.8427	17.0752	16.5391	16.5053	17.6749	17.912	17.4748	17.7263	17.4458	17.8709	17.6062	17.7493	17.5574	17.555	17.3002	17.2858	17.6725	17.1931	17.1276	16.9949	17.3909	17.0106	17.1031	17.3104	17.4013	17.5439	17.1491	17.4369	17.1891	16.9675	17.1859	17.327	17.5116	17.5658	17.3117	17.2149	17.1605	16.8933	18.0338	17.5133
UID261	18.231	18.2794	18.2794	17.8455	18.1207	17.9326	18.0821	18.097	16.7708	17.0352	17.3514	17.1049	17.3838	19.5133	19.5196	19.5352	19.5798	19.0724	19.2897	19.1433	19.2032	NA	NA	NA	NA	18.5694	18.4218	18.4975	18.472	17.1152	17.2086	17.0644	16.9229	16.6976	18.3706	18.3261	18.1043	18.3365	19.0895	19.0661	19.1631	17.8264	17.3622	17.6465	17.0048	16.8451	16.8969	17.236	17.2472
UID262	22.5719	22.557	22.7484	22.4296	22.3647	22.3935	22.3413	22.4111	22.537	22.4295	22.459	22.6402	22.6249	23.0787	23.0017	22.9241	23.0524	22.5191	22.5451	22.5901	22.4709	22.7391	22.7521	22.7119	22.7872	22.7487	22.7039	22.6897	22.79	22.5133	22.4918	22.3016	22.3918	22.4511	22.4044	22.5287	22.5544	22.5228	22.636	22.6626	22.8261	22.625	22.6756	22.6876	22.3691	22.3541	22.4925	22.4852	22.4948
UID264	22.8153	22.91	22.6599	22.5793	22.2988	22.492	22.4882	22.5131	20.8336	21.1003	21.0091	21.1135	20.9862	21.8629	21.5902	21.6239	21.5972	22.2563	22.2896	22.3071	22.1655	22.2748	22.1795	22.0752	22.1721	22.7746	22.8279	22.7508	22.6573	22.8358	22.5687	22.7279	22.8416	22.656	20.5298	20.4548	20.5617	20.193	22.4131	22.3665	22.468	21.3088	21.156	21.1228	22.2343	22.3023	22.3666	21.469	21.4316
UID265	24.9221	24.9326	24.8593	24.8609	24.6712	24.7415	24.6738	24.7733	23.9674	23.9167	23.978	24.0585	24.0026	23.8776	23.874	23.7944	23.8863	24.1963	24.2701	24.2102	24.1751	24.3192	24.3313	24.3693	24.3344	24.4478	24.3972	24.4443	24.3208	24.7307	24.6229	24.6914	24.6628	24.7954	23.1503	23.1376	23.2134	23.1914	24.0379	23.9987	24.1764	24.1349	24.2576	24.197	24.3633	24.3309	24.3468	23.9869	23.9621
UID266	22.7686	23.1771	22.7022	23.1565	22.8478	23.0196	22.7128	23.0372	21.7721	22.0776	22.0913	22.1926	22.2302	22.0541	22.3231	21.9685	22.1205	22.263	22.4525	22.1409	21.9615	22.5179	22.4929	22.5418	22.2783	22.2208	22.3484	22.3243	22.1746	22.9538	22.4917	22.8176	22.8929	22.7866	21.6802	21.386	21.7724	21.5391	21.9678	21.6997	21.9165	22.4065	22.8699	22.5066	22.7054	22.4628	22.4074	22.1392	22.0331
UID267	18.4038	18.68	18.5467	20.3932	19.8802	19.1715	19.1967	18.9368	19.3296	18.5451	18.7678	18.7808	18.5273	19.5366	18.853	18.5543	18.6345	20.1553	19.2566	19.6552	18.9097	20.9169	21.336	21.0535	21.0479	20.4156	20.8601	20.8297	21.197	20.7382	19.7267	18.8106	17.4635	18.8916	18.5814	17.7702	17.3012	17.6211	17.7524	18.3663	NA	19.8503	19.9651	19.5336	19.6311	19.4769	19.618	17.8841	18.2496
UID268	17.2885	NA	16.4551	18.079	17.3635	17.1196	17.0427	16.9111	17.3949	16.9814	16.7362	16.9518	16.7575	18.3471	17.1147	17.3325	17.6753	19.1831	18.2153	18.1444	17.8286	19.4209	19.3643	19.3473	19.1614	17.7537	18.5362	18.3214	18.8342	20.157	18.809	18.3568	17.549	17.2907	17.7871	NA	17.2974	NA	17.2771	17.0216	17.179	19.4191	19.36	18.921	17.7069	17.3699	17.5205	16.6076	16.0718
UID270	21.8124	21.9999	21.9261	21.7641	22.1532	21.7622	21.8617	22.0631	22.097	22.2329	22.2592	22.0052	21.8914	21.4773	21.6195	21.4974	21.3689	21.7804	21.7978	22.1872	21.8609	22.3437	22.1243	22.0362	22.2141	21.6279	21.688	22.0664	21.9137	21.8889	21.9235	21.8723	21.9346	21.7038	21.6297	21.5372	21.6459	21.8849	22.0981	22.1757	22.2221	22.1867	22.2484	22.3428	21.5579	21.812	21.7711	22.6479	22.7838
UID271	20.3304	20.3905	20.2685	20.1283	20.1143	20.0337	19.936	20.2345	20.3463	20.2921	20.9756	20.5945	20.6947	20.4747	20.5314	20.366	20.6334	20.4484	20.416	20.387	20.3508	20.6458	20.5736	20.3212	20.7507	21.0507	21.0339	20.7791	21.0774	19.9392	19.8053	19.7229	19.8765	19.7129	20.7659	20.7712	20.361	20.6832	20.6382	20.8852	20.7482	20.618	20.6724	20.3994	20.8469	20.9167	21.2369	20.1669	20.4179
UID272	23.7353	23.4005	23.4266	22.9295	22.9942	22.9746	22.4891	22.8964	22.7455	22.7611	22.7534	22.8257	22.8565	22.7546	22.7206	22.87	22.8443	22.8635	22.8721	22.8523	22.5915	23.0727	23.3464	23.2541	23.1835	23.1335	23.1883	23.2812	22.8905	22.8654	22.811	23.0359	22.5437	23.0483	22.8002	23.1426	23.0436	23.1765	23.1892	23.1098	23.2662	22.9836	23.1877	23.251	23.2963	23.3128	23.1957	23.5135	23.7533
UID273	20.3893	20.7024	20.5539	20.0662	19.8055	20.0934	20.1934	20.1012	20.043	20.3013	19.9894	20.1688	20.5881	20.173	20.6753	20.4764	20.738	20.0935	20.3866	20.0672	20.2136	20.5483	20.7919	21.1496	20.9836	20.6853	20.712	21.08	20.6271	20.9285	20.8677	21.1235	21.0525	20.8653	20.2891	20.1186	20.7385	19.9488	20.7312	20.9398	21.0522	20.386	20.7834	20.6326	20.441	20.4069	20.1628	20.7566	21.0681
UID274	24.0748	23.7541	23.4236	24.4729	23.9636	24.4995	24.347	24.5086	24.4383	24.423	24.2429	24.1393	24.4518	24.3419	24.7286	23.9813	24.3123	24.0253	24.267	23.6186	23.4798	23.8419	24.7753	24.5085	24.21	24.703	24.8498	23.72	24.7168	23.1144	23.3625	24.0891	22.9127	24.3335	24.5672	24.1015	24.5197	23.8922	24.5689	25.001	24.8396	24.7006	24.9763	24.7969	24.5753	24.6979	24.3351	24.7188	25.6622
UID275	18.7809	17.9973	18.8101	18.808	18.7021	18.7174	18.4765	17.6209	18.4311	18.6395	18.3846	18.7857	18.7567	18.7504	18.7233	18.7214	18.5368	17.508	17.2572	17.169	17.1962	17.7408	17.5196	17.7847	17.8606	19.2124	19.2497	18.8712	19.0144	18.1976	18.4994	18.6578	18.1602	18.4703	16.6599	17.4569	17.0368	17.0744	NA	18.1732	NA	18.7897	19.4973	19.209	18.6022	18.9584	18.9911	18.7721	18.2963
UID276	19.0645	19.1282	19.1779	17.8023	18.8178	18.8486	18.5918	18.7014	18.8911	18.9002	19.0728	18.8325	19.1409	18.9579	18.9825	18.4176	18.9984	19.2471	19.169	19.1186	19.2334	19.4974	19.5208	19.5917	19.8529	19.2464	19.3095	19.1335	18.7982	18.4878	19.035	18.5654	18.9111	18.5621	19.2184	19.4028	19.1255	19.4201	18.0953	18.3122	18.6737	19.5433	19.5407	19.1926	19.8447	19.5034	19.6803	19.3387	19.3543
UID277	20.9524	20.9202	20.9171	20.8992	20.9078	20.9414	20.9359	20.8904	20.9227	20.9352	20.9798	20.9476	20.8897	21.7064	21.7017	21.6807	21.6924	20.9279	20.9308	21.0181	20.9546	20.9066	20.8932	20.9383	20.9625	20.9143	21.0053	21.0137	21.1461	21.2521	21.154	21.1958	21.0749	21.0475	20.8409	20.8937	20.7693	20.8932	21.7282	21.6558	21.744	20.6396	20.7232	20.6548	20.7018	20.6746	20.7924	20.5874	20.7435
UID279	24.0309	23.8784	23.8478	23.6921	23.6975	23.6937	23.6721	23.7048	24.114	23.9706	23.9832	24.0616	23.9812	23.9319	23.8518	23.81	23.8374	23.8031	23.8248	23.8654	23.7874	23.9308	23.9603	23.9238	23.9593	23.9596	23.851	23.8974	23.9374	24.0985	24.0344	24.0391	24.0466	24.088	23.7395	23.8004	23.6879	23.7632	24.0898	24.1516	24.1763	23.5649	23.7257	23.7015	23.8567	23.7562	23.8501	23.8512	23.8009
UID280	16.9438	17.0227	16.9661	16.5058	16.6011	16.4612	16.7362	16.523	16.9135	16.7947	16.6563	16.7871	16.8854	16.8554	16.8294	17.1073	16.8575	16.5863	16.3964	16.3507	16.2915	16.6794	16.6577	16.4367	16.5984	16.6863	16.8783	16.5653	16.6441	16.671	16.4624	16.384	16.4644	16.6439	16.6266	16.6695	16.5354	16.566	16.7967	16.796	17.0699	16.4438	16.6127	16.9061	16.6223	16.6717	16.7076	16.8053	16.7746
UID281	18.3268	18.168	18.2741	17.8645	17.959	18.1478	18.0733	18.0529	15.6097	15.9723	15.4764	15.2589	15.7593	17.6866	17.5621	17.6278	17.7114	16.5498	16.6358	16.8512	16.7084	15.2812	15.0797	15.4253	15.2789	17.2987	17.2677	17.0198	17.436	18.2258	18.2246	18.1344	17.8388	17.7837	17.5438	17.2914	17.2561	17.4554	16.3674	16.5802	16.305	17.667	17.8648	17.7706	16.9167	16.5195	16.7654	17.8829	18.0857
UID282	17.2751	17.0234	17.1984	16.683	16.8107	17.0182	16.886	17.0012	17.267	17.3075	17.3504	17.5744	17.3292	17.8094	17.8826	17.9076	17.8853	18.2763	18.1358	18.1773	18.2881	17.0372	16.8555	17.0233	17.0559	17.5962	17.1013	17.2636	17.1733	18.3762	18.3774	18.4322	18.2846	18.4199	17.3083	17.1226	17.2742	17.3447	18.0283	17.897	18.3334	17.574	17.9338	17.9063	17.4271	17.2544	16.9893	17.345	17.4228
UID283	15.9266	15.5248	15.8294	16.408	16.2904	16.2057	16.4011	16.1413	16.9918	16.9059	16.441	16.5688	16.6356	16.2727	16.3275	16.2891	16.4127	15.9524	15.6242	15.3373	15.6473	15.788	16.0928	16.0461	16.4571	15.1357	15.807	15.6295	15.8179	15.6054	15.6915	15.564	15.6098	15.7885	16.4088	16.3479	16.3805	16.4285	16.2863	16.347	16.5255	15.9835	16.258	16.2113	15.6569	15.7349	15.784	15.8306	15.9965
UID284	19.217	19.1025	19.3004	19.4535	19.4534	19.4996	19.4722	19.5139	19.5492	19.4505	19.5653	19.5574	19.6175	19.6195	19.5968	19.582	19.5669	19.0622	19.0486	19.1708	19.1076	19.2068	19.146	19.1689	19.2555	19.182	19.161	19.0694	19.3508	19.2149	19.1621	19.0737	19.121	19.1422	19.271	19.2794	19.2967	19.2867	19.2757	19.2593	19.4143	19.1215	19.2129	19.1868	18.8746	18.8897	18.8867	19.2799	19.3391
UID285	16.4334	16.7736	16.3513	17.0059	16.8787	17.0615	17.052	16.6968	17.3902	17.5519	17.5618	17.3903	17.4453	16.7044	16.8539	16.8409	16.7163	16.9995	16.74	17.0011	16.8151	16.8205	16.7746	16.8648	16.9313	16.9253	17.1584	16.5913	16.9698	16.6896	16.6813	16.8182	16.6094	16.6253	17.1252	17.2154	17.1372	17.2635	16.6257	16.3097	16.4087	16.4065	16.6323	16.6443	16.7487	16.7663	17.0418	16.6122	16.5022
UID286	18.2884	17.7501	18.3606	18.2334	18.4198	18.4309	18.5183	18.4542	18.3557	18.2738	18.0372	18.3821	18.1871	17.8016	18.1673	18.1046	18.0191	18.4499	18.2749	18.6108	18.6625	18.1733	18.2047	17.9857	18.3078	17.7265	18.1148	17.5614	17.889	18.2377	18.247	18.1037	18.2079	18.2494	18.1962	18.309	18.0922	18.4075	18.3774	18.4957	18.5948	18.1181	18.1697	18.0193	18.1397	17.8936	18.5627	18.5461	18.353
UID287	16.9592	17.3112	17.3578	17.043	17.1682	17.0272	17.1605	16.9319	17.0576	17.0082	17.1223	17.2429	16.9229	16.5305	16.652	16.418	16.144	17.24	17.163	17.0972	17.2294	16.2561	16.6363	16.3421	16.5467	16.7182	17.0728	16.8236	17.1411	16.0608	16.125	16.4954	16.4326	16.5768	16.8884	17.1021	16.818	16.8621	16.9126	17.2631	17.3665	16.1466	16.4025	16.4695	17.412	17.672	17.5798	17.0681	16.9646
UID291	21.3683	21.3198	21.3469	21.0692	21.187	21.0514	21.0583	21.0987	21.1353	21.0705	21.0154	21.091	21.0596	20.9841	20.8899	20.8338	20.8599	20.9976	21.0501	21.0919	21.0533	21.1302	21.2398	21.1717	21.1825	21.2394	21.2863	21.2421	21.3279	21.0137	20.9866	20.9512	20.9199	21.0269	20.6787	20.6856	20.6636	20.6663	21.3707	21.3763	21.4125	21.2866	21.3496	21.2754	21.0505	21.0374	20.9969	20.846	20.839
UID292	16.3715	16.385	16.5055	15.8229	15.8081	15.8706	NA	NA	15.9926	16.4802	16.4974	16.3517	16.5394	16.9122	16.7928	16.7248	16.9769	NA	16.2126	NA	15.9774	16.2024	NA	NA	NA	16.5904	16.3948	16.554	NA	16.5507	15.9607	16.2555	NA	16.4235	16.7543	16.5493	16.9514	16.7972	15.7908	16.1579	16.2228	NA	15.4844	15.5107	16.0995	NA	16.077	NA	15.6845
UID293	17.4927	17.6718	17.6318	17.6203	17.523	17.5425	17.6116	17.5593	17.8271	17.8679	17.9457	17.8142	17.8329	17.4238	17.5897	17.5683	17.5828	17.714	17.7082	17.6797	17.6857	17.3963	17.334	17.5161	17.3036	17.649	17.7881	17.6989	17.7709	17.3403	17.226	17.5279	17.4238	17.5377	17.8936	17.9509	18.0257	17.9213	17.4646	17.4382	17.2967	17.9705	18.1283	18.0724	17.5074	17.3239	17.3731	17.5846	17.5677
UID294	20.0595	20.1482	19.9575	19.5759	19.786	19.7127	19.6606	19.6034	19.9729	19.8771	19.8287	19.9743	19.8265	18.7815	18.7936	18.8798	18.8422	20.496	20.6436	20.6169	20.3902	19.0053	19.1685	19.1574	19.1935	19.6203	19.8086	19.6258	19.7704	19.3933	19.2297	19.2641	19.0305	19.3417	19.8766	19.5885	19.7804	19.7047	20.3364	20.3781	20.3006	19.3704	19.7795	19.5895	19.6893	19.6941	19.8441	19.74	19.7737
UID296	16.2131	16.4863	16.4519	16.2144	16.1962	16.1008	16.2726	16.4867	16.3931	16.2587	16.578	16.8338	16.8064	17.0463	17.0148	17.2055	17.0679	16.9258	16.9079	16.9403	16.9528	16.3337	16.5766	16.5368	16.5676	16.6497	16.7938	16.6478	16.7413	16.5476	16.4946	16.3756	16.5183	16.5757	16.1852	16.3927	16.4666	16.4391	16.5515	16.9592	16.725	16.6654	16.7596	16.7825	16.5038	16.4677	16.6467	16.2904	16.2072
UID297	17.1974	17.1667	17.204	16.9039	17.146	17.0099	17.2134	17.2524	17.5427	17.4141	17.1697	17.5252	17.4852	17.5309	17.397	17.7087	17.5344	16.934	17.0179	16.9382	16.9963	16.2797	16.8538	16.6634	16.4893	17.3534	17.214	17.2695	17.4696	17.0268	16.9125	16.654	16.9824	17.1035	16.6038	16.8335	16.9347	16.6118	17.0631	17.3063	17.3415	16.6194	16.3927	16.3578	17.3372	17.1723	17.3329	16.1791	16.428
UID298	20.2713	20.097	20.2109	19.918	19.8671	19.8414	19.8011	19.8613	19.696	19.8678	19.7183	19.7463	19.8772	19.5954	19.6317	19.5905	19.6532	20.1773	20.2228	20.2836	20.2961	19.8883	19.9158	19.9006	20.0115	20.0395	20.0576	20.0195	20.1794	20.0599	19.9704	19.9751	19.9096	19.9466	19.7092	19.7047	19.7735	19.6776	20.0831	20.1936	20.1977	20.3098	20.2877	20.1555	19.7469	19.6017	19.6398	19.7127	19.7428
UID299	20.1558	19.9743	20.1289	20.1461	20.4643	20.4746	20.232	20.3639	20.7092	20.6532	20.3256	20.789	20.5923	20.1507	19.9612	19.8322	20.0186	19.5122	19.8217	19.4768	19.1939	20.557	20.7596	20.6174	20.67	21.2698	21.2494	21.191	21.2087	20.8166	20.7475	20.5989	20.9851	20.9086	20.6053	20.3238	20.3007	20.1805	20.969	21.2049	20.944	20.527	20.3492	20.5566	20.3438	20.3352	20.3281	21.6454	22.1581
UID301	18.1778	17.9351	17.6342	17.8157	17.1814	17.6314	17.6949	17.7856	18.4764	18.1231	18.2196	18.4272	18.372	18.1305	18.1549	18.0221	18.3546	18.1595	18.3551	18.3203	18.0259	17.6953	17.2212	17.3781	18.032	18.183	18.2087	18.3872	18.0054	17.8108	17.826	17.7242	17.6766	18.1435	17.9999	17.824	17.5438	18.0106	18.0802	18.3316	17.657	18.5419	18.4629	18.7467	17.8644	17.3308	17.6995	17.4499	17.7297
UID302	21.1132	21.0019	21.128	19.8392	19.9352	19.9557	19.9564	19.882	20.1079	20.2575	20.0176	20.0363	19.9007	19.9014	19.6237	19.7456	19.6843	20.9303	20.9837	20.9222	20.9564	20.6187	20.5918	20.6228	20.6331	20.6282	20.5873	20.5487	20.6527	20.9316	20.8809	20.9382	20.8365	20.8638	20.5622	20.6111	20.6233	20.6642	21.4025	21.2825	21.41	20.0544	20.1485	20.0232	20.798	20.876	21.04	20.4019	20.6468
UID303	15.7969	15.1572	15.4612	15.3024	15.5429	15.3068	15.603	15.6194	18.7167	18.7094	18.7633	18.6854	18.69	17.5493	17.8796	17.866	17.8696	14.8547	15.3266	15.1953	15.0859	15.3646	15.6128	15.7654	15.6055	16.1593	16.1268	16.2713	16.3028	16.4174	16.6986	16.7548	16.5686	16.5478	16.802	16.7307	16.5805	16.2964	16.346	16.2415	16.3147	16.3403	16.6892	16.3771	15.1383	NA	14.5648	15.5507	15.4686
UID305	19.4181	19.0588	19.1584	19.6858	19.6605	19.6047	19.3107	19.39	19.3911	19.4302	19.4052	19.7587	19.4972	20.0072	19.6334	19.664	19.7106	19.2245	19.3292	19.0827	19.2909	19.4403	19.85	19.6102	19.7465	18.9134	18.9992	19.2209	19.364	19.8998	19.924	19.6475	19.6768	19.572	19.4215	19.4666	19.2869	19.4142	19.1178	19.0251	19.1858	19.7409	19.8054	20.0153	19.1724	19.2339	19.4351	18.5373	18.7394
UID306	16.0456	16.0517	15.6621	15.7441	15.8829	15.9841	16.1655	15.9139	16.5296	16.2702	16.33	16.3689	16.3294	17.4088	17.5052	17.3445	17.4939	16.5096	16.6834	16.6993	16.4542	16.118	16.1159	16.1396	16.1328	16.446	16.4066	16.5576	16.6548	16.1852	16.3317	16.129	16.3087	16.1405	16.585	16.5866	16.7109	16.6471	16.6531	16.676	16.7149	15.9273	16.319	16.1623	15.6314	15.7395	15.844	15.9439	15.9562
UID307	24.0373	24.0454	23.8712	23.954	24.0325	23.8275	23.9737	23.8823	23.5416	23.6237	23.6463	23.5748	23.4325	24.8176	24.9526	24.963	24.9642	24.5459	24.5268	24.5287	24.517	24.5767	24.6562	24.611	24.5638	24.4145	24.3489	24.3604	24.2614	24.4034	24.4677	24.4873	24.3535	24.5425	24.6227	24.4758	24.5057	24.4163	24.2615	24.3418	24.2359	25.053	25.0807	25.0375	24.5801	24.5066	24.5078	24.8018	24.9226
UID308	24.5652	24.604	24.6163	24.3671	24.3827	24.3957	24.3222	24.4019	24.1667	24.134	24.1867	24.2387	24.2357	23.9153	23.9772	24.0124	23.9833	24.3596	24.3017	24.3744	24.3186	23.9804	23.9824	24.0852	24.0787	24.1657	24.1069	24.0004	24.1972	24.4853	24.3268	24.3998	24.3322	24.3438	24.396	24.2361	24.3758	24.3194	24.3943	24.3228	24.334	24.191	24.2262	24.0741	24.5299	24.5058	24.5338	24.4571	24.4627
UID309	23.5921	23.4892	23.5002	23.4158	23.4492	23.3859	23.2581	23.4781	23.1842	23.2156	23.201	23.3008	23.2988	22.8463	22.7009	22.8218	22.7441	23.3327	23.3589	23.4058	23.3805	23.0837	23.1433	23.1931	23.2056	23.2167	23.261	23.3181	23.2988	23.3198	23.2405	23.2332	23.2962	23.2711	23.4242	23.4712	23.391	23.554	23.1949	23.3699	23.3065	23.2945	23.2274	23.2682	23.6493	23.6713	23.6149	23.2213	23.4279
UID311	17.5192	17.9886	NA	16.1728	16.5372	15.9348	15.8765	16.699	17.9958	17.7733	18.0857	17.8625	18.0403	17.1112	18.4765	NA	NA	16.4684	17.0557	16.3943	16.5949	16.5203	16.5369	16.397	16.6377	NA	17.965	17.4525	NA	17.0335	16.8663	16.846	17.0824	16.8957	18.9469	18.9911	18.8808	19.0343	18.8589	19.3551	18.9194	21.1739	21.2307	21.1838	18.5777	17.7637	18.4146	17.0587	17.2924
UID312	21.9	21.6237	21.972	22.069	21.9672	22.0717	22.1375	22.0637	22.007	21.7741	21.8894	22.1112	21.8846	22.2068	22.0744	22.0698	22.054	22.0211	22.0367	22.1641	22.0141	22.2353	22.1415	21.9792	22.2141	21.623	21.7518	21.6891	21.9683	21.7173	21.7555	21.7213	21.7651	21.7696	20.9809	21.136	21.1471	21.1181	21.741	21.8054	21.9649	21.8372	21.9939	21.9635	22.0793	22.1859	22.3744	21.6922	21.8079
UID313	17.2956	17.3497	17.3558	17.2458	17.1954	17.2831	17.251	17.1326	17.5956	17.6547	17.5834	17.4688	17.7098	16.6643	16.7717	16.8106	16.7696	17.1991	17.0399	17.0225	17.1057	17.4066	17.4788	17.4214	17.5532	17.1681	17.4074	17.4037	17.313	17.053	17.2378	17.1939	17.1527	17.2014	17.4463	17.3911	17.5004	17.3627	17.5209	17.6695	17.6432	17.1914	17.4048	17.2431	17.1524	17.1244	17.04	17.4794	17.3591
UID314	21.3628	21.3204	21.3902	21.1217	21.127	21.1109	21.0454	21.0303	21.7659	21.8817	21.7543	21.7509	21.7852	20.5251	20.6304	20.5502	20.6863	20.7883	20.8015	20.7617	20.7772	21.068	21.0254	21.0994	21.0627	21.2053	21.2378	21.2748	21.1829	21.133	21.1309	21.1648	21.1257	21.0777	21.1319	21.0534	21.1558	21.15	21.0286	20.9752	20.9541	21.097	21.004	21.0694	21.217	21.2053	21.1997	20.8835	20.8795
UID315	16.4574	16.6846	16.9405	17.4228	17.2779	17.1196	17.3999	17.4159	16.7845	NA	16.9753	16.1482	16.6883	17.0859	17.3784	17.2065	17.3383	17.222	17.0473	17.2715	17.0718	17.1004	17.056	16.5519	17.0814	16.8508	16.8983	17.0305	16.9391	17.0962	17.0818	17.0229	17.216	17.0424	16.7621	17.1059	17.09	17.0848	17.0405	17.0301	16.8436	16.9067	17.0966	17.003	16.7275	16.3136	16.7819	16.6618	16.6312
UID316	21.2697	21.3039	21.3611	21.2635	21.3049	21.2025	21.3027	21.3456	20.8922	20.8606	20.939	20.9873	21.0184	20.9113	20.949	20.9202	20.9524	21.5027	21.6056	21.5377	21.5759	21.1369	21.1731	21.2399	21.2974	21.2144	21.372	21.2941	21.3445	21.5114	21.3771	21.3542	21.3933	21.3772	21.201	21.1534	21.164	21.1859	21.3573	21.4737	21.3804	21.4399	21.4583	21.4297	21.2289	21.1818	21.2119	21.2964	21.3115
UID317	17.3872	17.2526	17.2749	19.2126	19.3619	19.3524	19.3718	19.2542	18.6212	18.5213	18.6035	18.2725	18.4684	18.412	18.4149	18.5102	18.4921	19.3465	19.3235	19.2455	19.2828	19.0343	19.0636	18.9505	19.014	18.7173	18.6837	18.6025	18.6964	18.6609	18.7235	18.6628	18.7463	18.6244	16.9021	16.6974	16.8443	16.6865	18.6453	18.6841	18.6869	18.0869	18.0793	18.1853	19.2289	19.2003	19.271	17.348	17.5864
UID318	19.7144	20.375	19.8722	19.9675	20.0173	20.036	19.8242	20.1251	20.3992	19.9992	20.0053	20.0154	20.303	21.0927	21.6188	21.3574	21.5998	18.7555	18.4104	18.6142	18.2032	19.0714	19.3756	19.4962	19.4766	20.8182	20.2816	20.2338	19.9641	19.8713	19.8386	19.829	19.9457	19.9426	20.2414	19.8423	20.2282	20.1328	19.6521	19.3859	19.6104	20.2437	20.5994	19.8809	20.0313	20.1608	19.9719	20.163	19.941
UID319	20.1597	20.2887	20.37	20.4318	20.4477	20.3944	20.3997	20.5052	21.1036	21.1191	21.1002	21.003	20.9629	20.7528	20.7072	20.7323	20.7713	20.682	20.5296	20.6446	20.7578	20.861	20.9662	20.942	21.0324	20.2589	20.3564	20.3419	20.4267	20.4063	20.4355	20.3849	20.491	20.4962	20.5474	20.5159	20.6243	20.5731	20.7863	20.8244	20.8241	20.5284	20.5618	20.518	19.9447	19.9927	20.0227	20.816	20.7662
UID320	16.0956	16.5537	15.7322	16.5185	16.1292	16.1902	16.6683	16.1975	17.101	16.6958	16.8264	16.6938	16.3735	NA	16.4489	15.2885	16.1755	16.66	16.6715	NA	16.7602	16.6081	16.1371	16.2759	16.1721	15.5542	15.964	16.3413	16.1301	16.1107	16.1511	16.1562	16.1804	15.8874	16.1903	16.1168	15.6773	15.627	16.4973	16.1158	NA	15.9393	16.2202	16.0809	15.8962	15.9457	15.8711	15.9671	16.3248
UID321	16.1698	16.0691	16.4346	16.7138	16.6915	16.2938	16.8931	16.3634	16.215	16.2471	16.1271	16.3982	15.9786	16.7313	16.4787	16.0653	16.5065	16.8485	16.1654	16.3204	16.8891	16.3372	16.583	16.1291	16.6419	16.0705	16.0258	15.6864	15.7802	16.5038	15.7614	15.862	16.1732	16.1707	16.4578	15.3346	16.2678	16.1748	NA	15.6962	16.2676	14.8837	15.6596	15.6115	15.0973	NA	16.5164	16.5994	15.9505
UID322	16.8544	16.7576	16.7826	15.9151	15.9859	15.4968	15.6257	16.2438	16.1049	16.2742	15.6921	15.9876	15.51	15.719	15.4551	15.9735	15.5672	16.6879	16.3706	16.23	16.3026	16.6855	16.393	16.1948	16.518	16.9243	16.5727	16.6201	16.5723	16.3707	16.4871	16.5863	16.3967	16.6856	16.4231	16.2884	16.5417	16.6061	16.9841	16.6431	17.0685	15.6156	15.7995	15.591	16.8385	16.6878	16.9946	16.545	16.3915
UID323	23.4024	23.3625	23.3584	23.6645	23.6717	23.6899	23.7413	23.6171	23.5768	23.605	23.6014	23.5386	23.464	23.218	23.2395	23.1992	23.2553	23.6453	23.6399	23.6381	23.5696	23.4445	23.4987	23.4433	23.368	23.5455	23.6092	23.6243	23.5265	23.3271	23.3015	23.3255	23.2699	23.3167	23.4021	23.4202	23.4689	23.3597	23.3744	23.3625	23.2911	23.3044	23.3127	23.2259	23.1933	23.162	23.2309	23.2976	23.2861
UID325	18.5079	18.5461	18.4599	18.8757	18.9728	18.862	18.8314	18.8333	18.8543	18.8288	18.7261	18.8327	18.705	19.0191	19.1346	18.9976	19.0208	19.0281	18.9393	18.9601	18.896	19.0754	19.1677	19.1293	19.1455	19.6286	19.6194	19.4348	19.5065	19.3865	19.3959	19.3241	19.357	19.3639	18.9362	18.7626	18.8716	18.8107	19.1398	19.1118	19.2374	18.6901	18.8121	18.7804	18.9906	18.9657	18.9423	19.3912	19.3491
UID326	23.5679	23.4247	23.5865	23.0707	23.2578	23.2238	23.2744	23.2237	23.4112	23.4617	23.5028	23.4006	23.3996	23.2472	22.9995	23.167	23.2281	23.5091	23.4728	23.5526	23.543	23.5957	23.5691	23.547	23.6427	23.6203	23.6118	23.5859	23.6518	23.6262	23.6225	23.7068	23.7321	23.582	22.8912	22.93	22.9187	22.9352	22.8174	22.8172	22.7493	23.5498	23.5016	23.429	23.9184	23.9377	24.0192	23.4327	23.4998
UID327	15.0553	15.5967	15.3737	15.6356	15.6523	15.766	15.371	15.5037	16.4642	16.4965	16.5196	16.5598	16.349	16.1461	16.2284	16.4684	16.3288	16.1849	16.0923	16.0998	16.2046	15.8646	15.7861	15.9179	15.9892	16.0299	16.1294	15.3877	15.4845	15.3824	15.4962	15.6101	NA	15.9257	15.569	15.6415	15.7634	15.7948	15.5854	15.7369	14.8538	15.6561	15.9016	15.7485	16.2035	15.915	15.5732	16.0198	15.8593
UID328	20.3348	20.0031	20.2275	20.5551	20.1235	20.2925	20.137	20.3421	19.8901	19.7526	19.7973	20.0002	20.1073	20.3682	20.3405	20.2456	20.5103	20.6324	20.6944	20.7604	20.5816	19.8718	20.0341	20.0185	20.0674	20.4809	20.614	20.5747	20.5632	20.3618	20.3193	20.3218	20.2858	20.3912	19.6802	19.8885	19.8647	19.7014	19.9703	20.1809	20.2022	20.4653	20.49	20.3846	20.6373	20.5175	20.7368	20.4531	20.3521
UID329	15.0596	15.2351	14.8732	14.4326	15.4292	14.8722	14.9461	15.1744	14.8031	15.4937	14.4739	15.1331	15.6004	15.7361	15.5214	15.3551	15.5283	14.5975	14.6655	NA	14.5941	14.4712	15.0753	15.5736	15.2297	15.5452	14.8575	14.0693	14.9465	15.1154	15.1372	15.4699	15.2825	15.3069	15.5809	15.4104	15.5135	14.45	15.6396	15.8357	15.4689	15.7653	15.5131	15.5154	15.7032	15.6896	15.0777	15.6421	15.4929
UID330	21.5622	21.6142	21.614	21.6456	21.7373	21.7126	21.6622	21.7539	21.534	21.5988	21.6554	21.5767	21.5488	21.4233	21.5418	21.4525	21.5329	21.661	21.5507	21.5348	21.5898	21.2879	21.2651	21.3372	21.1606	21.5513	21.5576	21.5259	21.532	21.5749	21.5429	21.6122	21.5909	21.606	21.583	21.5924	21.5695	21.6026	21.7522	21.6524	21.7251	21.4858	21.5369	21.4634	21.4652	21.4741	21.4197	21.8174	21.8105
UID331	16.0397	NA	14.9497	13.9821	NA	NA	15.1248	15.1947	14.7339	NA	NA	15.7758	NA	15.555	15.3925	15.3283	15.5929	14.298	NA	NA	14.2418	14.4911	14.0949	16.1608	14.5735	NA	16.1289	14.0989	NA	NA	14.3898	NA	16.6287	NA	13.7228	14.8556	13.422	15.7679	15.1373	NA	14.9798	NA	NA	NA	15.2324	NA	14.4222	14.0175	15.5289
UID332	18.1049	17.9667	18.0882	18.0011	18.0475	18.1856	18.08	18.0507	19.1114	19.1617	19.0546	19.1334	19.1166	18.3117	18.2827	18.3073	18.377	18.2997	18.4293	18.3768	18.3601	18.3529	18.4516	18.4607	18.4656	18.2642	18.1132	17.9713	18.2513	17.6826	17.6931	17.6154	17.5806	17.6882	18.5427	18.4693	18.5023	18.3798	18.2949	18.1803	18.2803	17.8395	18.1178	18.0538	17.8769	17.9376	17.9755	18.4217	18.3836
UID333	16.6721	16.7752	16.7206	17.1106	17.2272	16.875	17.1061	16.7342	16.3935	16.8097	16.4335	16.4959	16.6466	17.2398	17.3992	17.1845	17.042	16.6711	16.7046	16.9915	16.7295	16.9006	17.4475	17.2868	17.2645	17.1017	17.2657	17.0689	17.1978	17.2318	16.7723	16.6793	16.7809	16.4969	17.2153	17.067	17.2136	17.0488	16.9314	16.8912	16.786	17.3252	17.3232	17.1865	16.8562	16.857	16.7852	16.9096	16.8462
UID334	15.7844	15.3874	15.4886	15.9771	15.8747	15.6208	15.2791	16.0065	15.558	15.7735	15.6709	14.9502	15.9742	15.3052	15.6306	15.7483	15.6199	15.1373	NA	15.5156	13.7415	NA	15.4366	15.2387	15.1572	15.5444	15.7512	NA	15.2381	15.1414	15.7606	15.0858	15.1767	15.6326	15.545	15.6417	15.3979	15.4825	15.5694	15.1909	15.7629	15.341	15.9187	15.5095	15.8176	16.2197	15.9017	15.5744	15.3066
UID335	18.3723	18.3706	18.4584	18.9455	18.781	19.1365	18.8644	18.9589	19.2313	19.517	19.6403	19.5318	19.1799	NA	NA	18.4078	18.7815	18.8088	19.0868	18.9513	19.1516	19.1271	19.046	18.9855	19.3825	NA	18.6706	18.6749	18.8157	17.915	NA	NA	17.6968	18.043	19.2274	18.9271	19.0408	19.1832	NA	18.5116	17.9546	18.6559	18.6458	18.8937	18.42	NA	18.5851	19.0136	19.1535
UID337	23.1104	22.965	23.0453	23.3842	23.3187	23.3118	23.3018	23.4245	23.0033	23.0494	22.9532	23.0234	23.0906	22.8098	22.6444	22.7596	22.6224	22.9587	22.845	22.8861	22.9281	23.1605	23.1476	23.1571	23.041	23.3738	23.4472	23.3791	23.3229	22.7545	22.626	22.478	22.4451	22.6327	22.8021	22.8165	22.8058	22.6594	22.7632	22.9852	22.9805	23.3734	23.2135	23.2865	23.0811	23.0298	22.894	22.3259	22.2654
UID338	15.0144	NA	14.3274	14.9904	14.5335	14.8727	15.2169	14.9614	NA	15.0551	NA	15.0584	15.6741	15.2843	14.808	14.2662	15.2446	14.8865	14.6921	14.7778	14.4735	NA	14.2367	15.3656	15.2982	15.0777	14.4997	14.2856	NA	NA	14.9959	NA	NA	14.9616	14.572	14.3783	15.1391	14.7064	NA	15.0229	14.7681	15.0817	14.9107	15.0147	14.9106	NA	NA	15.1045	15.2233
UID339	22.0107	21.9641	21.9814	20.5164	20.5854	20.4382	20.6419	20.4914	21.1942	21.1108	21.0896	21.0619	21.0409	20.3517	20.2487	20.3313	20.1097	22.0021	21.912	22.0028	21.9477	21.672	21.6752	21.6189	21.7025	21.661	21.7532	21.6466	21.7475	22.0119	21.8648	21.9811	21.8653	21.8623	21.5484	21.6112	21.5755	21.6109	22.2337	22.2689	22.3263	21.24	21.1641	21.202	22.0875	22.0419	22.0556	21.4289	21.4305
UID341	21.5907	21.586	21.5846	22.2415	22.2637	22.3116	22.2567	22.2666	21.7785	21.8328	21.7712	21.7569	21.7263	21.9196	21.7822	21.9027	21.8959	22.3088	22.2857	22.3227	22.2019	22.0779	22.0798	22.0762	22.0703	21.7633	21.7819	21.8156	21.898	21.6605	21.4344	21.5005	21.509	21.4429	21.6429	21.5889	21.7515	21.6692	21.5761	21.6234	21.6182	21.8275	21.9104	21.8819	21.8535	21.8271	21.9793	21.8082	21.7505
UID342	19.6964	19.9378	19.8918	20.7961	21.0562	20.6827	20.9581	20.8211	20.7107	20.6674	20.8947	20.7283	20.7338	18.5701	18.856	18.6693	18.7109	20.7322	20.6702	20.717	20.88	20.8063	20.868	20.8801	20.8866	20.8289	20.6165	20.6687	20.5125	20.8659	20.8729	20.8769	20.7525	20.8242	20.6773	20.61	20.5812	20.7437	20.6103	20.6219	20.6215	20.2251	20.3327	20.2585	20.5992	20.6714	20.5388	17.6795	18.1752
UID343	20.1811	20.0029	20.0165	19.6341	19.8105	19.5771	19.7336	19.6844	20.7794	20.6976	20.3961	20.3999	20.6178	20.2281	20.3482	20.1281	20.0178	20.844	20.7064	20.5941	20.8999	21.204	21.3908	21.6088	21.553	21.4178	21.4852	21.397	21.2032	20.6866	20.7443	20.5558	20.6641	20.7026	20.7452	20.527	20.6858	20.7965	20.5024	20.4459	20.6241	21.1396	21.2355	21.3197	20.9249	20.7447	20.4796	20.9467	20.5712
UID344	16.4451	16.2702	16.3268	16.7292	17.0096	16.6865	16.8736	16.7258	16.3353	15.8971	16.2791	16.189	15.8297	16.5892	16.7947	16.8521	16.7413	16.541	16.4518	16.4431	16.285	16.7056	16.5949	16.2873	16.8409	16.5174	16.6481	16.3815	16.7348	16.6778	16.859	16.5931	16.5475	16.7294	16.5489	16.4022	16.527	16.7226	16.0939	16.1065	16.296	16.4907	16.7574	16.4662	16.4856	16.5972	16.7594	16.4465	16.4635
UID345	17.3699	16.865	17.3135	17.9363	17.7203	17.4885	17.5033	17.6951	17.3972	17.6686	17.2522	17.678	17.5785	17.8201	17.6136	17.682	17.6702	17.7446	17.4214	17.5691	17.3546	17.6961	17.5383	17.4113	17.4778	17.1927	17.4144	17.2599	17.4458	17.7133	17.2295	17.1018	17.0183	17.4437	17.0825	17.1737	16.7792	17.0164	17.5509	17.4139	17.4009	17.3407	17.2189	17.4922	17.2559	17.0609	17.4428	17.463	17.3886
UID346	NA	15.4279	15.8547	15.7495	16.0606	16.3362	16.2416	15.6934	16.6664	16.4863	16.0395	15.6597	16.2012	15.2726	15.4432	15.5217	16.0685	15.793	16.1126	NA	15.9332	15.5905	15.9671	16.4343	15.8259	15.5789	15.8046	NA	16.0789	NA	14.3677	15.5123	NA	NA	15.6721	15.8836	15.2724	NA	NA	15.4368	NA	15.623	15.5986	15.3365	15.1247	15.4989	15.6797	15.9126	15.8313
UID347	20.2618	20.3211	20.2916	20.0516	19.8915	19.9842	20.1152	20.0375	20.1338	20.4067	20.1095	20.1017	20.206	19.7661	19.7425	19.956	19.8985	20.3434	20.4361	20.4615	20.4263	20.0533	20.1739	20.0358	20.1702	20.2342	20.1904	20.2896	20.1893	20.0932	19.9779	20.0128	20.0191	19.991	19.9701	20.1761	20.0264	20.1595	19.8992	19.9165	19.8758	19.3408	19.4831	19.4791	20.3232	20.3483	20.265	20.1778	20.1214
UID348	23.3191	23.3814	23.3245	23.3969	23.4682	23.4708	23.4752	23.5104	22.7621	22.729	22.8447	22.7258	22.6985	23.3934	23.5052	23.5301	23.5208	23.3564	23.386	23.2685	23.3106	23.289	23.2661	23.2948	23.2541	23.1533	23.0964	23.0412	23.0184	23.2304	23.1231	23.1618	23.1447	23.1709	23.0476	22.927	23.0288	22.9704	23.3022	23.2406	23.2917	22.8679	23.0572	22.9385	23.3076	23.3532	23.3225	23.2938	23.3228
UID349	19.5642	19.5728	19.6681	19.7339	19.769	19.7303	19.8477	19.7407	19.2419	19.4674	19.3837	19.2831	19.6	20.1127	20.1495	20.059	20.1456	19.5091	19.5098	19.5368	19.5123	19.4497	19.3487	19.5409	19.5349	19.5548	19.5567	19.4678	19.7093	19.4843	19.5722	19.5252	19.5146	19.4321	19.1776	19.113	19.2693	19.0072	19.9822	20.0381	20.0601	19.2712	19.3764	19.2847	19.6247	19.6857	19.5794	19.8551	19.8886
UID350	17.6115	17.9963	17.7219	18.1442	18.3547	18.5653	18.1317	18.1588	18.8358	19.1451	18.8329	18.891	18.8241	17.8822	18.2718	17.9312	18.0866	18.0679	18.4117	18.2132	18.3054	18.3471	18.6658	18.6584	18.5065	18.2327	18.1441	18.2196	18.3006	17.7572	17.2156	17.4677	17.5468	17.6868	18.6087	18.5117	18.5704	18.5378	17.7759	17.4357	17.6086	17.9406	18.141	18.0446	17.9856	17.8623	18.0463	18.6174	18.1687
UID351	20.6855	20.6578	20.671	20.365	20.4229	20.4689	20.6011	20.3741	20.6576	20.4605	20.6751	20.5014	20.4196	19.593	19.7368	19.673	19.6257	20.497	20.492	20.5893	20.4471	20.3069	20.1937	20.2246	20.2725	20.2067	20.1847	20.02	20.259	20.3967	20.508	20.5611	20.3821	20.4158	20.4073	20.426	20.4821	20.4735	20.241	20.23	20.4019	20.0788	20.3851	20.2404	20.4268	20.4248	20.5164	20.4043	20.2863
UID352	17.4608	17.3206	17.0952	16.3706	16.5041	16.369	16.5869	16.4543	16.9437	16.4728	16.7987	16.3975	17.052	16.9541	16.7965	16.8004	16.7198	18.0488	18.2628	18.0294	18.1183	17.3428	17.1462	16.9459	17.1439	16.8793	17.157	16.8883	16.4845	18.0483	17.9834	17.9666	17.6318	17.9339	17.304	17.4825	17.0229	17.0961	15.9614	15.6194	15.5894	17.1987	17.521	17.9187	17.9564	17.6632	17.5121	17.4043	18.0724
UID353	21.7583	21.7817	21.8538	21.8349	21.9289	21.917	22.0336	21.879	22.6865	22.6713	22.6047	22.5555	22.3397	21.9123	21.8469	21.8581	21.8459	21.8461	21.8246	21.9042	21.8719	22.0852	22.0028	22.0979	22.177	21.5599	21.592	21.6809	21.685	21.8266	21.7091	21.7372	21.7174	21.6759	21.6321	21.7962	21.8421	21.9014	22.0341	22.0126	22.1065	21.919	22.0113	21.8545	21.2585	21.1661	21.3743	21.9049	21.9383
UID354	19.0826	18.8396	19.2096	18.5836	18.2905	18.5353	18.3242	18.1972	18.2383	18.4841	18.6235	18.4031	18.5474	17.4087	17.9263	17.7167	17.7194	18.6082	19.1607	19.001	18.5424	17.8785	17.8175	17.7318	17.955	18.3302	18.8246	17.866	18.3337	18.3544	18.2772	18.4786	18.3726	18.2839	18.6697	18.4626	18.5665	18.7031	18.6351	18.1962	18.4238	18.5004	18.7588	17.8991	17.6289	17.8926	18.1509	17.9431	18.0847
UID356	20.0064	19.6774	19.6842	21.1724	21.2496	20.8374	21.3322	21.1222	19.4233	19.0271	19.4349	19.0992	19.2536	20.4352	20.3328	20.3484	20.376	21.1219	21.1451	21.3524	21.1922	20.1711	20.0803	20.186	20.1238	19.7972	20.2066	20.0227	19.9655	20.3319	20.6884	20.5427	20.2779	20.4488	19.6523	19.5942	19.6442	19.6481	19.8661	19.7083	19.8781	20.8124	20.7248	20.7913	21.2651	21.059	21.1794	20.6869	20.8234
UID357	20.0277	19.9296	19.9473	19.3778	19.5573	19.662	19.5933	19.3852	19.9784	20.151	20.1077	20.0292	20.0756	20.262	20.246	20.3813	20.2059	19.8715	19.8497	19.9282	20.0874	20.0027	19.9403	20.0921	20.0701	20.1529	20.2707	19.9729	20.2607	19.5294	19.879	19.5083	19.744	19.685	19.8637	19.8823	19.7965	19.9136	20.1882	20.2693	20.4408	19.7466	19.8039	19.8312	19.7324	19.6417	19.732	19.6606	19.8665
UID358	17.1183	16.7747	17.0052	17.5924	17.8878	17.6632	17.9486	17.6043	NA	16.1951	NA	15.616	15.7132	18.0294	18.2878	18.2327	18.1113	17.086	17.6793	17.0066	17.175	16.7219	17.6228	17.5348	17.4542	16.7286	17.192	16.9802	16.8943	17.3033	17.351	16.9711	17.1274	17.0335	17.5106	17.5199	17.3033	17.0556	17.4534	17.4874	17.4619	17.465	17.643	17.5094	17.7759	17.4493	17.0759	17.599	17.5767
UID359	NA	14.6016	15.0737	15.0735	15.1831	15.3332	15.4125	15.0579	16.3606	16.4108	16.1379	16.1823	16.1918	14.9354	14.7566	NA	NA	14.9438	15.3999	NA	15.4129	15.7262	15.6638	15.5639	15.3185	NA	15.7898	15.166	14.8594	NA	15.1953	13.7428	NA	14.5522	15.2246	15.4185	15.405	15.1521	14.1447	15.0332	NA	15.4984	15.6516	14.7308	14.8816	NA	NA	14.6897	15.4623
UID360	18.0758	17.9977	18.0356	17.8871	18.0604	18.0048	18.0263	18.1341	18.5766	18.2545	18.5461	18.4449	18.2854	18.0536	18.4532	18.4623	18.3981	18.1261	18.0146	17.977	18.0164	17.8664	17.9508	17.8826	17.6746	17.9464	17.9922	18.2532	17.9366	18.5661	18.6564	18.8368	18.6484	18.7821	18.6746	18.8044	18.7226	18.7928	18.3042	18.6436	18.6142	18.3016	18.6575	18.4399	18.5264	18.2392	18.392	18.5485	18.1777
UID361	17.4299	17.4312	17.0266	17.9242	17.7853	17.9186	19.3216	18.0119	18.4669	18.2003	18.0878	18.3723	17.9963	17.9564	18.2682	18.8472	18.1147	18.0945	18.3031	17.8034	17.8406	18.1041	17.3364	18.2855	17.2846	17.6292	17.657	19.5559	18.0501	17.548	17.6406	17.7085	17.7827	17.8499	17.9281	18.0081	18.3833	18.4026	18.1692	17.9445	18.1246	18.17	17.9144	18.795	17.9973	17.7467	17.4218	18.5442	17.8877
UID362	18.8721	18.9486	18.7421	18.7298	18.9119	18.5694	18.8694	18.8804	18.4374	18.4613	18.6983	18.3659	18.5604	19.0306	19.047	19.5257	19.4584	18.8237	18.7762	18.8427	19.0713	18.3499	18.5961	18.2199	18.2277	18.8558	18.9483	18.8587	19.0998	18.8977	19.3716	19.1763	19.1537	19.2564	18.9508	18.8617	18.8682	18.8062	18.7764	18.8819	18.8858	19.1437	19.079	19.3032	18.6841	18.6762	18.9224	18.5937	18.519
UID363	16.6945	17.0302	17.3811	17.5582	17.833	17.6304	17.7033	17.9763	17.9604	17.9205	17.8253	17.9319	16.8056	18.2328	18.405	18.6297	18.2786	17.6671	17.0826	17.1097	17.8666	17.1298	17.6047	17.4084	17.157	18.0475	16.7347	17.6361	17.2532	17.8692	17.8338	17.2269	17.7417	18.1471	18.1816	17.9386	17.9785	18.3938	17.6588	17.539	16.7881	16.7476	16.1125	16.802	17.0477	16.8044	16.3208	17.2407	17.1088
UID364	23.1494	21.9927	22.1123	21.8928	21.6498	22.142	21.8371	22.2965	21.7748	21.9558	21.6641	22.5925	21.36	21.9351	22.3254	21.6116	22.4763	22.2584	22.2125	22.1904	21.8811	21.5327	21.5649	23.658	21.9275	21.6497	23.5412	21.4985	21.0656	21.1593	21.8878	21.3598	23.3596	20.8336	21.4793	22.175	21.1733	22.9021	22.0803	21.8765	21.4351	21.7059	21.1872	22.66	22.7347	22.1891	21.5248	21.3397	22.7946
UID365	22.7549	21.6212	21.7429	21.3928	21.2544	21.601	21.3931	21.9253	21.3944	21.3228	21.3735	22.3868	20.8854	21.595	21.7564	21.3338	22.0379	21.6757	21.6923	21.7839	21.4681	21.154	21.2478	23.3714	21.6751	21.1316	23.0949	21.0904	20.6075	20.7641	21.6194	20.8235	23.213	20.5797	21.0295	21.7326	20.6458	22.6311	21.8185	21.6391	20.9538	21.3453	20.5742	22.289	22.2886	21.8532	21.0431	20.8697	22.3071
UID366	19.9946	20.0884	20.0099	20.4659	20.5701	20.4391	20.5543	20.458	20.2566	20.2561	20.3496	20.2953	20.2189	20.6597	20.6972	20.7891	20.6886	20.5404	20.5086	20.63	20.5961	19.8443	19.7687	19.7799	19.9801	19.8644	19.8319	19.796	19.9915	20.2639	20.2328	20.3241	20.2991	20.2591	19.7919	19.7988	19.8602	19.8806	19.9092	19.8052	19.9348	19.4204	19.5516	19.4891	20.2077	20.2165	20.3246	19.8422	19.8639
UID367	21.7221	21.7049	21.7716	21.7544	21.8273	21.6554	21.8124	21.9603	NA	18.9543	NA	20.1354	21.3645	NA	NA	NA	NA	21.0245	21.5834	21.1745	21.2476	21.4126	21.5464	21.5061	21.622	23.0153	23.1158	23.1134	22.9479	22.2949	22.5405	22.4334	22.4319	22.7987	22.1797	22.2837	22.094	21.9019	21.6214	21.9022	21.7762	22.3141	22.2306	22.2838	22.5445	22.6395	22.5449	22.755	22.6257
UID369	15.8253	15.7573	15.8162	16.3755	16.2723	16.1461	15.8154	16.3431	16.5582	16.5924	16.4964	16.4461	16.5773	15.8222	15.7878	15.5365	15.8707	16.4348	16.4044	16.3922	16.5231	16.4403	16.4516	16.6621	16.6114	15.926	16.0121	16.1532	15.7448	15.9975	16.1064	16.0248	16.0535	16.1367	16.2593	16.0491	16.3373	16.0294	15.8327	16.2382	15.9921	15.8328	15.8269	16.0997	16.2235	15.9038	15.6738	16.5106	16.268
UID370	16.8031	16.8914	16.8897	17.0802	17.217	17.029	17.3221	17.1044	16.8063	16.8327	17.0344	16.8634	16.855	17.6077	17.6757	17.171	17.5234	16.5956	16.42	16.316	16.551	16.8827	17.0115	16.9956	17.0444	16.614	16.9214	17.0647	16.4805	17.8872	17.3429	17.4502	17.5668	17.3306	16.1733	16.0389	16.0692	16.1752	16.7426	17.0802	16.5599	16.99	17.0777	17.0454	16.6715	16.6111	16.6031	17.2302	17.0625
UID371	17.7009	17.7918	17.7532	17.385	17.7406	18.027	17.5849	17.4917	18.0325	18.0681	18.1591	18.1177	17.8574	17.785	17.7104	17.8166	17.7171	19.3311	19.1068	19.3784	19.3173	20.2344	20.2596	20.2751	20.2147	19.418	19.3218	19.2256	19.5042	17.6587	18.0127	18.1449	18.0701	17.8312	18.2619	18.0198	18.463	18.2042	19.2225	19.1179	19.265	19.1599	19.1928	19.2371	19.1002	19.3387	19.3143	18.7807	18.8633
UID372	NA	NA	NA	NA	NA	NA	NA	NA	19.3056	19.3958	19.1552	19.2089	19.2743	NA	19.5003	NA	NA	19.4417	19.2202	19.5285	19.5659	19.6028	19.9415	19.8705	19.9897	20.1535	20.2936	20.3527	20.4485	19.595	19.2643	19.1604	19.4396	19.1949	19.3335	19.3688	19.3566	19.2326	19.3309	19.0583	19.0862	20.3587	19.9056	20.0273	18.9695	19.1888	18.915	18.785	19.1452
UID373	19.4082	19.6052	19.4311	19.9206	19.952	19.9148	20.059	19.8557	19.1418	19.1928	19.1802	19.1738	19.2422	19.2027	19.3014	19.2794	19.2555	19.3264	19.4013	19.3397	19.297	19.5977	19.4768	19.3991	19.4965	18.9667	18.949	18.8477	18.9466	19.8997	19.7233	19.9451	19.8142	19.838	19.027	18.9623	19.1081	18.9719	19.9101	19.6633	19.8255	19.0243	19.2647	19.1011	19.5936	19.7972	19.7904	19.2335	19.1283
UID374	21.0468	21.0224	20.9734	20.2497	20.3937	20.2648	20.2519	20.3012	21.6404	21.6299	21.5188	21.6964	21.6897	21.7619	21.6636	21.6183	21.6047	20.9264	20.9226	21.0087	20.9212	21.1578	21.0175	21.0748	21.0375	21.3983	21.2916	21.2869	21.3813	21.6315	21.4661	21.4821	21.4784	21.4475	21.4099	21.46	21.3789	21.5034	21.2229	21.307	21.1041	21.8155	21.7359	21.8233	20.3417	20.2934	20.356	20.2592	20.3568
UID375	16.073	NA	16.8267	16.2879	NA	16.5819	15.665	15.7986	16.7543	16.7657	16.8403	16.8376	16.5021	15.4953	NA	15.5984	15.3049	15.4489	15.6426	15.7377	16.492	15.8582	15.9039	16.216	16.0744	16.6021	16.1988	15.8362	16.4737	NA	16.0657	16.4567	NA	16.0446	17.1375	15.9175	NA	16.4392	15.6077	15.1535	15.6994	16.0696	16.5739	16.4207	17.2729	15.0166	16.2725	16.4337	17.6712
UID376	18.9362	19.121	19.1259	20.5802	20.6959	20.6056	20.684	20.6666	19.1335	19.2335	19.2088	19.1723	19.1909	21.4297	21.356	21.3505	21.3003	19.723	19.5806	19.8206	19.7828	20.0335	19.9426	19.8901	20.0556	19.9644	19.7669	19.8195	19.9161	21.303	21.2728	21.2513	21.2781	21.1552	20.1783	20.2094	20.2482	20.1101	20.4697	20.3958	20.5745	19.3545	19.4552	19.3609	19.4842	19.6153	19.6017	19.6718	19.7509
UID377	16.2179	16.6821	NA	NA	NA	16.1821	16.1246	NA	17.0695	17.6421	17.3216	16.2325	16.8695	16.5123	15.9132	NA	NA	16.1774	16.5539	16.5278	NA	17.0794	17.0974	17.0962	17.3637	15.7929	16.2273	15.7097	16.2539	NA	17.1267	17.1599	16.5409	17.0439	15.9093	15.1317	15.306	NA	16.7906	16.73	16.8812	16.9175	16.5405	16.6086	16.1218	NA	16.1318	NA	15.6507
UID378	15.2452	14.6322	15.1456	15.9408	16.1206	16.4468	16.2569	15.9074	16.4277	15.985	16.1784	16.4966	16.0253	16.0805	16.2882	16.5662	16.434	NA	NA	NA	15.0724	16.0778	16.2293	16.042	16.2039	15.3297	14.9095	14.5967	14.9943	15.3434	15.4729	15.9697	15.5164	15.5558	16.0807	15.8663	16.1369	15.4652	15.8341	15.7688	15.6156	16.048	16.3218	16.32	15.573	15.7116	15.8011	16.2349	16.2877
UID379	20.5454	20.5936	20.7238	21.1916	21.2479	21.2512	21.1541	21.0948	21.2202	21.3417	21.2264	21.1737	21.3032	21.439	21.4475	21.4255	21.4023	21.0868	21.0076	21.0886	21.139	21.0578	21.0488	21.1047	21.3157	20.7049	20.7399	20.7775	20.902	20.7024	20.6743	20.6213	20.5403	20.659	21.1003	21.0534	21.1715	21.3222	20.8331	21.0075	21.0603	21.13	21.2283	21.1955	20.2152	20.2682	20.3258	21.081	21.2476
UID380	16.0224	15.6492	15.9377	16.1568	15.8697	15.8356	15.8096	15.6754	17.1011	16.6736	17.0047	16.3769	16.6264	NA	15.5168	15.4187	15.9645	16.161	15.7643	15.5	NA	16.0791	16.3381	16.1856	15.9574	15.5771	NA	NA	15.7289	NA	15.3988	15.7722	NA	15.4024	NA	16.0051	15.5702	15.7159	16.5355	16.1941	16.3294	16.004	16.0396	16.0643	16.3807	15.8709	NA	NA	15.8742
UID381	16.1219	15.9616	16.2049	16.6323	NA	16.6246	15.627	NA	15.6945	15.842	15.8867	15.7441	16.0848	16.336	16.1787	16.9876	16.6926	16.2623	16.7496	16.2113	15.8236	16.2015	16.6909	16.395	16.2775	15.7541	15.5921	NA	16.2931	NA	15.9752	15.4129	16.2798	16.7493	15.8927	16.1484	16.1437	16.3877	NA	16.204	NA	16.0579	16.0629	16.1047	16.866	16.6405	16.2907	16.0497	16.1581
UID382	15.8668	16.2134	16.0829	16.6646	16.5734	16.6688	16.6793	16.842	16.3267	16.1266	16.4317	16.3461	16.6049	17.1072	17.4682	17.2911	17.4123	16.48	16.395	16.2807	16.5187	15.963	15.7883	15.9695	15.6704	15.7756	15.9147	15.9042	15.4227	14.9821	15.504	15.3149	15.2709	15.5606	16.0707	15.7744	16.253	15.7903	16.0891	16.2722	16.3434	16.6276	16.6994	16.5918	16.6459	16.7283	16.5446	16.4995	16.5386
UID383	17.8635	17.8361	17.7785	17.6171	17.617	17.605	17.558	17.5539	17.2014	17.245	17.21	17.4133	17.5154	17.084	17.355	17.3639	17.4299	17.5734	17.8908	17.6435	17.5814	17.0131	17.3451	17.3595	17.5221	17.3591	17.5681	17.4349	17.8109	18.0021	17.6484	17.7893	17.9887	17.8946	17.1938	17.0901	17.1902	17.0806	18.1524	17.8845	18.213	17.7903	17.998	17.9103	16.8223	17.0579	17.0021	17.1922	17.2791
UID384	20.1442	19.9829	20.1107	19.7635	19.9548	19.8369	19.9267	19.7608	20.5827	20.4856	20.5743	20.5222	20.4978	18.931	19.0841	19.0642	19.2173	20.2393	20.298	20.3217	20.2898	19.5871	19.4428	19.5697	19.6577	20.1547	20.1125	20.1855	20.1675	19.8501	19.768	19.9483	19.8403	19.4363	20.2047	20.1205	20.2129	20.4132	20.1535	20.1611	20.1528	20.0461	19.9601	20.2805	20.1701	20.1936	20.1783	19.919	19.9352
UID385	15.6108	15.9717	15.7339	16.004	15.4384	16.3175	15.4369	16.2588	15.6761	15.3129	16.2227	15.5265	16.1013	16.3047	16.1588	16.1062	16.375	14.9009	15.2526	14.5872	15.7352	16.1237	15.6456	15.6945	15.6563	16.1696	15.9113	15.5745	15.5583	16.7236	15.7604	15.3911	15.7888	15.5983	15.8144	15.6994	15.3494	16.0739	16.1108	16.0586	16.2282	16.2786	16.4876	16.3006	NA	14.9174	14.8715	15.3482	15.4807
UID386	15.1972	14.3936	15.4577	15.7031	15.6398	15.9808	16.276	15.5239	15.8531	16.0625	16.2055	16.2246	15.8497	15.1937	NA	15.7768	15.3034	15.9895	16.0992	16.162	15.8549	15.9933	15.691	15.9222	15.785	NA	15.2918	15.5276	15.5646	15.416	15.5066	15.5584	15.7295	15.8217	15.3927	15.6879	15.9576	15.7377	15.9184	16.1601	15.7504	15.9219	16.3556	15.6288	15.036	15.6817	15.4053	15.5062	15.6951
UID387	21.0038	20.9552	20.9239	21.0872	21.2001	21.0812	21.2062	21.142	20.7038	20.7431	20.8341	20.839	20.6275	21.3092	21.29	21.3661	21.3742	20.9999	21.0569	21.0219	20.9617	20.9007	20.9227	20.6693	20.7543	20.9007	20.8506	20.9324	20.8449	21.0795	21.0225	20.9652	21.0113	20.9662	21.0579	20.982	20.9249	20.9573	20.8476	20.7808	20.9295	20.7702	20.9222	20.8585	20.7776	20.8731	20.7691	20.7182	20.7032
UID388	24.1881	24.1085	24.1166	23.8348	23.8511	23.793	23.6498	23.8385	23.9017	23.8862	23.9759	23.9873	23.9069	23.6512	23.7024	23.7425	23.7236	23.8417	23.7645	23.8406	23.8681	24.0114	23.9848	24.0295	23.9473	24.0658	24.0121	23.9738	24.0693	24.0352	24.0037	23.9753	23.985	24.0065	23.9155	23.9857	23.9029	23.9973	23.7774	23.7622	23.7517	24.1054	24.1886	24.0473	23.9362	24.0165	23.9348	23.727	23.7329
UID389	16.7191	16.8715	16.7648	16.6162	16.7057	16.0363	16.7103	16.6325	17.47	17.3307	17.3133	17.2078	17.3697	16.4766	16.4596	16.6655	16.839	16.9634	17.0582	17.0152	17.1413	17.3234	17.1892	17.039	17.2736	16.6585	16.5511	16.5157	16.582	17.6075	17.2138	17.0515	17.171	17.3795	17.6986	17.695	17.7556	17.8134	16.3579	16.5062	16.8018	16.5963	16.7456	16.8364	16.4911	16.4512	16.3888	17.4338	17.208
UID390	22.8367	22.7729	22.7571	21.7692	22.1116	21.8983	22.1042	22.1784	22.7934	22.7624	22.9606	22.9592	22.8366	21.7513	21.7202	21.5845	21.7402	22.3298	22.5605	22.432	22.5403	22.0636	22.0225	22.1269	22.0549	22.1354	22.2267	22.1686	22.3026	21.7513	21.6179	21.9781	21.7555	21.7982	21.7572	21.709	21.8953	21.8785	22.7616	22.8108	22.5727	22.0532	21.9548	22.1378	21.6472	21.6862	21.4775	22.2464	22.1718
UID391	18.2318	18.1584	18.4349	18.7289	18.5592	18.6012	18.5249	18.4579	18.4426	18.5067	18.2618	18.3797	18.5699	19.325	19.545	19.429	19.4944	19.1937	19.2417	19.3429	19.219	18.2697	18.2426	18.2267	18.1437	18.7992	18.8812	18.9539	19.1217	19.5643	19.5991	19.5357	19.5271	19.5789	18.2058	17.9826	18.223	18.0988	19.4593	19.1644	19.2866	18.0687	18.2572	18.049	19.7806	19.9475	19.8699	18.919	18.9023
UID392	18.8273	18.8646	19.0434	19.0657	19.175	19.1831	19.1983	19.1744	18.7852	18.836	18.6906	18.6715	18.8464	19.6208	19.5304	19.475	19.5529	19.486	19.4526	19.4526	19.4435	19.1058	19.0754	19.1041	19.2073	18.9413	19.1374	18.9377	19.1202	19.2433	19.3532	19.3322	19.1661	19.2144	18.8046	18.8092	18.9773	18.7687	19.442	19.4249	19.508	19.4996	19.6091	19.5885	19.2496	19.1853	19.3432	19.4358	19.5526
UID393	NA	NA	NA	15.4679	16.2647	15.5629	NA	15.2886	NA	NA	15.148	14.3205	13.8373	15.3948	15.4125	14.9675	NA	15.0631	NA	15.1316	14.6125	NA	NA	NA	NA	15.6395	15.6358	15.5403	NA	NA	15.0655	14.9739	15.1376	15.1427	NA	15.2149	15.1872	NA	NA	15.5248	15.9614	NA	14.6438	15.6334	NA	NA	NA	15.5884	15.052
UID394	19.008	19.7324	18.6612	20.1303	19.8447	19.9262	19.5111	19.859	20.6474	20.6271	20.4335	20.3237	20.5565	18.8911	19.022	18.8017	19.389	19.7309	20.3042	20.0606	20.2768	19.9096	19.932	20.0814	19.7794	20.1059	20.1962	20.4983	19.7938	19.6328	20.1111	20.0219	19.943	20.2372	20.1535	19.6553	20.4234	20.0725	20.1855	19.5177	20.108	19.2383	20.1754	19.2539	19.0893	19.0476	18.9307	18.7706	18.9366
UID396	20.6539	20.5672	20.6594	20.422	20.5041	20.5199	20.5276	20.478	21.2123	21.2686	21.2293	21.146	21.2061	20.3637	20.4325	20.3395	20.3864	20.8534	20.7804	20.7884	20.7451	20.6325	20.7612	20.8132	20.7159	20.6232	20.6414	20.51	20.5283	20.4024	20.5737	20.3862	20.4434	20.4596	20.5403	20.5969	20.4687	20.4558	20.4899	20.5912	20.5867	20.4092	20.464	20.529	20.7377	20.692	20.6219	20.823	20.7826
UID397	13.9029	14.9604	15.0598	NA	14.997	NA	14.8759	15.1405	14.9158	14.3272	14.7256	14.7151	14.4471	14.1765	NA	13.775	NA	14.8596	NA	14.3942	14.2015	14.815	15.0013	15.0671	NA	14.652	14.7809	14.4146	14.0023	14.6005	14.4597	NA	14.0995	14.387	15.2417	14.8303	15.012	14.8342	14.6183	15.357	15.49	12.7321	14.2529	NA	14.5587	14.4661	14.7024	NA	14.7484
UID398	NA	NA	NA	15.1491	NA	15.2608	15.374	NA	16.2509	16.066	15.9158	15.5573	15.8523	14.9799	15.3488	15.8501	15.3735	15.1988	15.3408	15.3884	15.3789	15.4666	15.8037	15.1553	15.4623	15.6074	16.0847	15.5948	15.7655	NA	14.8469	15.4109	NA	14.7254	15.1672	15.4871	15.5705	15.5165	15.6697	15.843	15.6112	15.7785	15.6474	15.3006	15.5765	15.8261	15.895	15.9125	16.056
UID399	16.9531	16.8821	16.867	17.0978	17.1729	17.2874	17.2373	17.044	17.4959	17.2663	17.3947	17.4424	17.3442	16.9361	17.0976	17.0578	16.7764	17.0943	17.0857	17.1279	17.2327	17.0436	17.1223	17.089	17.0875	16.7512	17.0249	16.8634	16.6947	16.7989	16.7328	16.7654	16.8377	16.6338	16.4557	16.7165	16.8598	16.7404	16.8161	16.8687	17.1309	16.9976	16.9088	17.0974	16.7303	16.6798	16.234	16.6573	16.7383
UID400	16.3941	15.7861	16.3311	16.6758	16.3384	16.2831	16.5721	16.5351	16.785	16.8667	17.0253	16.8128	17.0144	16.4733	16.3941	16.1278	16.1109	16.6177	16.3067	16.4403	16.5101	16.5356	16.4227	16.2826	16.2665	16.4262	16.2238	16.2325	16.3132	15.47	15.4792	16.0037	15.6766	15.7309	16.5115	16.1991	16.548	16.3249	16.3493	16.4949	16.5484	16.0967	16.2368	16.1762	16.3524	16.2138	16.3444	16.4899	16.6304
UID401	17.0683	17.1438	17.2041	16.9794	17.0754	16.9163	17.0655	17.0262	17.9004	17.8746	17.78	17.8542	17.7817	16.7996	16.7635	16.8632	16.8307	17.0151	17.2328	16.9651	17.1592	17.013	16.9444	17.0952	17.154	16.475	16.8662	16.4777	16.85	16.9825	16.9531	16.9703	16.7965	16.7332	17.2094	17.0217	16.9835	17.2426	17.875	18.1822	17.8775	17.0836	16.9451	17.1922	16.8002	16.7442	16.7061	17.1233	16.7847
UID402	15.2443	NA	15.913	16.4247	16.4482	16.0245	15.9278	16.0547	16.8657	17.0925	16.4727	16.4836	17.1977	16.1185	16.3015	15.9693	16.4763	16.2229	16.1735	16.0783	16.0979	16.1262	16.5106	16.6271	16.1535	16.089	16.0829	16.1324	15.9695	16.4813	15.9339	16.236	16.0995	16.1135	16.5599	16.2522	16.6326	16.3284	NA	15.8283	16.3183	15.8765	15.9352	15.8298	15.5857	15.7077	15.6155	16.5127	16.2433
UID404	16.2435	15.9547	16.461	15.95	16.0796	16.0198	16.1057	15.9918	16.1758	15.9869	16.0657	16.0019	16.0887	16.1382	16.2689	16.3774	16.4325	15.9454	15.8906	15.8553	16.0033	15.6742	15.7246	15.7655	15.9479	15.6391	15.567	15.5071	16.304	15.7141	15.6784	15.8806	15.6602	16.0841	15.6921	15.8028	15.8574	15.9376	16.5693	16.4447	16.4793	15.6771	15.8914	15.8769	16.1136	16.1641	16.1913	16.0798	16.2061
UID405	14.7428	NA	14.65	NA	13.9295	15.048	NA	NA	14.2464	14.4239	NA	15.1757	15.1496	13.8777	14.0689	NA	14.587	14.2796	15.1621	NA	14.5249	14.4323	NA	14.4166	13.6136	13.4073	NA	14.974	NA	NA	NA	NA	13.9946	NA	13.7292	NA	NA	12.9975	14.2792	14.6042	NA	NA	NA	14.1834	14.0614	15.0697	14.0138	14.9673	15.1002
UID406	NA	NA	NA	15.2491	15.0196	NA	14.9527	15.539	15.2373	15.0181	NA	NA	14.781	16.0711	15.6823	15.6232	15.5055	14.3364	14.5296	NA	15.1375	14.643	14.7787	14.6521	15.0498	15.0571	14.809	NA	15.1832	NA	14.9892	14.4553	15.0675	15.1996	NA	15.0088	15.4809	15.1718	NA	15.2995	16.0034	15.7559	16.1939	16.0215	14.9753	15.1887	14.6066	15.2714	14.6082
UID407	14.5771	15.543	15.4662	15.259	15.2689	15.5069	15.3449	15.1909	16.0959	16.0868	16.0919	15.9365	16.1468	16.2594	16.5077	16.6099	16.6926	16.3188	16.5386	16.2137	16.2206	15.7199	15.5838	15.6019	15.6977	15.971	15.9541	15.2748	15.8989	15.2544	15.4868	15.4967	15.2512	15.2172	16.0634	15.8358	16.0229	15.3895	16.3728	16.46	16.1781	16.161	16.2856	16.3883	15.6173	15.5631	16.0419	15.6336	15.9183
UID408	14.7378	14.741	15.3784	NA	NA	NA	NA	NA	NA	NA	NA	NA	NA	17.149	17.1834	17.4965	17.4046	NA	14.1495	15.2721	14.7875	14.3449	15.003	15.5882	14.9757	NA	NA	NA	NA	14.5616	14.8818	15.6348	15.1094	15.126	15.5963	14.9486	15.3659	15.428	NA	14.8911	15.0347	15.4915	15.0899	15.3875	NA	NA	NA	14.8377	14.8161
UID409	16.2752	16.2038	15.9182	15.3245	15.9706	16.1137	16.1324	16.2345	16.4755	15.8531	16.3037	16.1447	16.3714	16.4839	15.9816	16.3831	16.7104	16.638	16.1901	16.2403	16.5864	16.4134	15.7202	15.7706	16.1039	15.8511	15.9725	15.8981	15.7536	15.9702	15.888	15.7517	16.013	15.9351	16.3292	16.6629	16.1486	16.9312	15.6392	15.7874	NA	15.9902	16.343	16.3119	15.4466	15.3865	15.8846	16.4033	16.4727
UID412	NA	NA	NA	NA	15.0118	NA	NA	15.4436	16.5394	16.3544	16.4758	16.1039	16.2883	NA	15.7834	15.5234	14.7733	15.8531	15.857	15.79	15.6703	NA	NA	14.0389	NA	15.5905	15.3654	15.3257	NA	NA	NA	NA	NA	NA	NA	15.6063	15.5617	NA	16.2452	16.0241	15.9365	14.3217	NA	14.7826	15.5482	14.9918	15.2796	NA	NA
UID413	19.4175	19.3902	19.3416	19.7076	19.566	19.4563	19.7611	19.6504	19.412	19.3708	19.2952	19.1467	19.1308	19.182	18.9093	18.9881	18.8588	20.6538	20.4916	20.6994	20.7414	20.6217	20.5334	20.4844	20.586	20.113	20.1988	20.1763	20.2868	19.1769	19.1671	18.9547	18.8899	19.0013	19.2134	19.4251	19.3166	19.3085	20.399	20.4452	20.5733	20.0888	20.2015	20.1001	20.4227	20.2784	20.472	19.4496	19.3004
UID414	16.7782	16.8616	17.1907	16.5242	16.7079	16.7635	16.6609	16.7811	16.5052	16.6097	16.8928	16.8391	16.8898	17.8918	17.8071	17.7138	17.8421	16.8985	16.9599	16.9717	17.2036	17.1405	16.7734	17.0482	16.8163	17.171	17.1071	16.9108	17.3634	16.8533	16.7925	17.0475	17.0584	17.0521	16.9857	16.778	16.8773	17.0178	17.3354	17.0427	17.057	17.1683	17.3262	17.1482	16.1043	16.0623	16.1522	16.9075	17.0135
UID415	18.9139	18.8577	19.0587	18.9338	19.1393	19.1812	19.2419	19.1544	17.9318	17.881	17.8263	17.9129	17.9743	19.4986	19.2078	19.2761	19.2946	18.6482	18.7325	18.7911	18.8059	19.2879	19.3311	19.3002	19.4662	18.7119	18.5663	18.726	18.8986	19.2464	19.3228	19.066	19.1275	19.2445	18.8044	18.993	18.7147	18.7771	17.9767	18.082	18.1821	18.8878	18.9766	19.0594	19.3784	19.3917	19.4662	19.1377	19.1932
UID416	20.5226	20.4345	20.418	20.5535	20.4725	20.6175	20.4215	20.5107	20.1384	20.3854	20.2937	20.3512	20.3942	20.0212	20.1289	20.0751	20.0431	20.1762	20.1865	20.0404	20.2889	20.2611	20.3054	20.3783	20.2274	20.4322	20.4396	20.4158	20.2803	20.3623	20.276	20.1269	20.0671	20.2306	20.3528	20.2654	20.3231	20.3484	20.2622	20.1724	20.2593	19.7542	19.9423	19.7055	20.1356	19.9877	20.0286	20.3737	20.1972
UID417	20.3929	20.425	20.4167	20.2816	20.4302	20.319	20.455	20.4183	19.6472	19.8184	19.8255	19.7717	19.7045	17.1572	17.646	17.115	17.4217	19.4716	19.48	19.4631	19.4446	19.7467	19.6184	19.7431	19.8456	19.0678	19.3723	19.0662	19.3699	20.1451	19.9778	20.1332	20.0455	20.0761	20.8234	20.7824	20.8223	20.8326	19.0459	19.1651	19.2421	18.573	18.7929	18.6374	19.8703	19.9053	19.9066	19.4842	19.4757
UID418	22.1165	22.225	22.0738	21.7411	21.8284	21.8485	21.7736	21.8324	22.2568	22.2996	22.246	22.1564	22.1898	21.9783	22.083	22.13	22.1427	22.1445	22.1867	22.1434	22.1476	21.7044	21.7859	21.7716	21.7178	21.8334	21.8542	21.7928	21.7122	22.0833	22.0085	22.0158	22.0898	22.0451	22.5256	22.4804	22.5183	22.4115	22.3198	22.2529	22.2374	21.5638	21.6707	21.6808	21.7953	21.8154	21.7244	22.5186	22.4963
UID419	16.1293	16.0979	16.2399	16.1184	15.7128	15.804	16.1464	16.0706	16.5045	16.8309	16.3552	16.6639	16.727	15.8769	16.0521	15.5696	16.0143	16.4686	16.1994	16.4886	16.2205	16.6225	16.5017	16.56	16.8294	16.5614	16.6179	16.8598	16.491	16.1689	16.4235	15.8176	15.945	16.4008	16.3612	16.6023	16.7203	16.1732	16.7534	17.0434	16.7413	16.1486	16.3451	16.3341	16.809	16.7915	16.2589	16.8533	16.6103
UID420	16.6151	NA	16.4641	16.8766	17.0741	17.1787	17.173	17.1951	17.8202	17.7691	17.5713	17.7157	17.6637	15.9609	15.96	16.302	16.5686	16.8647	17.0243	16.8124	16.41	16.962	17.0308	16.5527	16.7061	17.5805	17.2574	17.5087	17.5258	NA	16.3139	16.0305	16.0629	16.4119	16.8525	16.8374	16.1806	NA	17.1086	17.0667	17.0079	17.026	16.1705	16.8674	16.6921	16.8484	16.7129	16.9917	16.8886
UID421	18.5209	17.6697	18.2329	17.8915	17.9261	17.8744	18.4131	18.1718	18.2215	18.1659	18.2158	18.0373	17.7679	18.3777	18.1127	18.0638	18.2283	17.9857	17.8479	17.6863	17.7881	18.253	18.2156	18.1993	18.4018	17.389	17.6546	17.7669	17.6544	17.8954	18.0821	17.9838	17.9811	18.1317	17.8232	18.0166	17.9824	17.7271	18.2795	18.6127	18.4838	18.136	17.9129	17.9998	18.1456	18.1527	18.1024	18.0879	18.1481
UID422	18.4592	18.3592	18.4019	18.4841	18.1946	18.3917	18.3452	18.4082	18.5449	18.3285	18.426	18.9021	18.3848	17.5182	17.6439	17.5534	17.5203	18.4561	18.5341	18.5302	18.3354	18.8264	18.9963	18.7202	19.0562	18.6725	18.7194	18.8041	18.7963	18.9831	18.9405	18.7969	18.9414	18.889	18.3687	18.6492	18.5164	18.4858	18.0594	18.0484	18.4862	18.8089	18.7257	18.6644	18.2767	18.059	18.4199	17.8481	17.8178
UID423	15.6302	NA	14.2823	15.2369	15.5117	15.7721	16.074	15.8758	16.442	16.0316	16.1009	14.7184	14.1822	15.3584	14.581	NA	15.0369	16.2827	16.2871	15.0611	15.1297	15.5263	14.7768	15.6595	15.0218	14.895	16.3655	NA	NA	15.2841	14.8969	15.2908	14.4885	NA	15.8563	15.717	15.0553	15.838	15.5057	14.4631	NA	14.0932	15.6559	15.4291	15.5346	NA	15.8292	15.0209	15.9085
UID424	17.1746	17.2791	17.562	17.8238	17.8365	17.7952	17.9136	17.7179	17.5772	17.5109	17.6359	17.705	17.7593	17.5853	17.7532	17.8081	17.7307	17.5989	17.6997	17.5802	17.639	16.952	16.933	16.9955	17.0539	17.7844	17.8626	17.5349	17.5952	17.6354	17.8077	17.6826	17.6756	17.6758	18.3152	18.2212	18.3424	18.3364	17.4957	17.5947	17.7083	18.3131	18.5403	18.3809	17.6382	17.7695	17.7265	16.6736	16.8231
UID425	16.5326	16.7354	16.765	16.1188	16.497	16.2933	16.515	16.6718	17.2662	17.5588	17.4103	17.4486	17.4069	16.3701	16.5116	16.3267	16.2005	16.8844	16.9261	16.9263	16.8685	16.2285	16.1155	16.3294	16.5018	16.9729	16.9036	16.9138	16.9969	16.5247	16.6634	16.6923	16.642	16.6176	16.4341	16.4163	16.46	16.5304	17.3054	17.1385	17.1239	16.2029	16.7456	16.5282	16.4484	16.5911	16.6768	16.6582	16.5832
UID426	17.6074	17.6231	17.6744	18.3214	18.4617	18.3687	18.4723	18.3437	19.1491	19.139	19.1371	19.1454	19.1018	17.8504	17.8625	17.9406	17.8684	18.5941	18.5444	18.6761	18.5714	18.2162	18.2686	18.4032	18.4639	17.6241	17.8651	17.4957	17.7678	17.888	18.0297	18.1782	17.9908	18.1755	18.5439	18.6119	18.6523	18.6437	17.6404	17.858	17.8432	18.1712	18.3772	18.1349	17.8915	17.8609	18.1276	17.9165	17.9454
UID427	19.4324	19.4653	19.3251	19.668	19.7313	19.7138	19.6483	19.6384	19.6672	19.6154	19.5427	19.6167	19.8084	20.1036	20.1567	20.1648	20.1423	19.53	19.6025	19.4108	19.4487	19.5364	19.7051	19.711	19.5524	19.8021	19.7568	19.7411	19.6406	19.6251	19.6783	19.6105	19.6276	19.7024	18.4435	18.3747	18.4071	18.2741	19.5647	19.7551	19.7935	19.2982	19.5664	19.3437	19.543	19.5137	19.4607	19.1773	19.1487
UID428	16.2144	16.6375	16.3888	16.9802	16.5218	16.5568	16.9138	16.7345	16.8775	17.1761	16.8623	16.2983	16.8783	17.0339	17.2538	17.2653	17.0575	16.9233	16.5736	16.7326	16.7448	17.0262	16.9028	17.3714	17.1704	16.3325	16.2917	16.3313	17.0093	16.7131	16.9587	16.3264	16.8891	16.6528	16.6944	16.5337	16.293	16.9497	17.1408	16.8516	16.9537	16.1597	16.6559	16.9175	16.3822	16.74	16.522	16.7384	16.6194
UID429	20.927	20.7885	20.8613	20.6918	20.7759	20.8356	20.8782	20.914	20.7481	20.733	20.8162	20.7197	20.6385	20.902	21.1403	21.076	20.9739	21.1515	21.2028	21.2514	21.1476	20.7477	20.7655	20.6745	20.8236	20.4897	20.4421	20.3556	20.3259	20.879	20.7244	20.7655	20.7594	20.7312	21.1924	21.1561	21.275	21.3233	20.7858	20.6648	20.6528	20.7657	20.8809	20.891	20.3694	20.2609	20.3007	20.5734	20.7918
UID430	18.2966	18.2718	18.5024	19.0931	19.0363	19.0235	18.9388	19.0299	18.1279	18.3747	18.4872	18.441	18.3814	18.2339	18.2385	18.2959	18.2331	18.2528	18.0611	18.1463	17.9781	16.9999	17.061	17.2213	17.1916	18.2577	18.3185	18.1649	18.4044	18.3932	18.1529	18.2118	18.3087	18.2807	18.4442	18.3271	18.2919	18.3272	18.2126	18.3382	18.3158	18.2945	18.2882	18.3136	18.8509	18.7187	18.7035	18.6853	18.6597
UID431	18.4649	18.368	18.46	18.8894	18.9832	18.9848	19.0357	19.0592	18.6676	18.4426	18.5538	18.4475	18.5444	19.0346	19.0908	18.9847	18.9878	19.1205	19.0815	18.9739	18.8997	18.9661	19.0023	18.9278	18.9556	18.957	18.8102	18.8144	18.7814	18.819	18.7134	18.735	18.7237	18.7398	18.367	18.2193	18.3081	18.4717	18.616	18.6493	18.7675	18.5336	18.3869	18.4492	18.5834	18.6338	18.53	18.1595	18.2428
UID432	17.3313	17.0098	16.824	NA	17.4497	17.6341	17.2735	17.6639	17.2065	17.7314	17.6283	17.6583	17.5778	17.5876	17.4634	NA	17.6549	18.3924	18.5881	18.3705	18.2697	17.3941	17.7293	17.6027	17.4317	17.4053	16.9569	17.5027	17.5804	18.1661	17.7605	18.2799	18.5068	18.4677	17.267	17.4416	17.5759	17.5048	17.7757	17.3829	17.2375	17.1786	17.453	17.0626	17.423	17.0135	17.0833	17.3967	17.56
UID433	17.158	17.1286	16.9245	17.1544	17.475	17.5417	17.419	17.4817	17.3721	17.9979	17.7075	17.3613	17.5183	17.9992	17.9564	17.8236	18.102	17.4785	17.4461	17.2929	17.5824	17.48	17.2235	17.5443	17.5725	17.4753	17.7706	17.5259	17.082	17.317	17.3067	17.251	17.2199	17.4698	17.6398	17.4739	17.5876	17.281	17.2795	17.0543	17.1482	16.9634	16.9407	17.0572	17.342	17.1494	17.1607	17.3234	17.3525
UID436	18.7605	18.7457	18.7935	18.9794	18.9165	19.0319	19.1653	19.2045	19.5032	19.5051	19.3768	19.3868	19.234	18.1878	18.197	18.2948	18.214	19.112	19.2797	19.201	19.2298	18.9742	18.8879	19.0384	18.8637	18.787	18.6556	18.7486	18.9126	18.653	18.6945	18.6717	18.7331	18.5412	18.9813	18.9013	19.1612	19.0978	19.6231	19.6536	19.6086	19.4385	19.3965	19.4592	18.7786	18.6473	18.7894	18.6054	18.7189
UID437	20.0981	20.3671	20.4645	20.5452	20.6694	20.571	20.7329	20.5779	21.664	21.7656	21.6461	21.6472	21.8018	22.5861	22.5052	22.6072	22.594	20.9605	21.0252	21.1151	21.1185	20.4981	20.6464	20.6999	20.8555	20.3749	20.3345	20.2932	20.5866	20.1223	20.263	20.1704	20.1625	20.0735	20.4174	20.4471	20.4974	20.4936	20.857	21.062	20.9794	21.5384	21.5501	21.5462	20.7634	20.6873	20.7738	21.3925	21.4297
UID438	16.5748	16.6816	16.574	NA	16.2133	NA	16.1577	NA	16.2394	NA	15.9929	NA	15.7914	15.8254	16.1056	NA	NA	16.5175	16.1505	16.7268	16.0377	16.5862	16.155	NA	15.6873	18.495	NA	16.4461	15.8065	16.9735	16.4928	16.4815	16.6535	16.7074	NA	NA	NA	NA	16.4604	17.0557	NA	NA	NA	NA	NA	16.4118	16.7674	NA	16.6644
UID440	NA	NA	NA	15.9967	NA	NA	15.2421	15.3385	NA	NA	14.9034	NA	15.9698	NA	NA	NA	NA	14.6739	NA	NA	NA	15.3784	15.8424	16.3038	NA	NA	NA	NA	NA	NA	NA	NA	NA	NA	NA	15.4281	16.9202	16.3672	16.5597	NA	17.1868	14.7425	16.4687	NA	17.0494	17.1559	15.8254	17.9964	17.4533
UID444	14.9447	15.1174	NA	16.0937	15.7752	15.637	15.9786	NA	16.8065	16.842	16.6697	16.8069	16.2969	16.6344	16.2008	16.5545	16.1912	16.1425	NA	15.4968	15.7284	15.824	15.3745	16.2493	NA	15.4753	14.8179	NA	15.6948	NA	NA	NA	NA	15.4902	16.8836	16.7541	16.883	16.6415	15.4738	15.8114	NA	15.0216	15.3724	15.7411	14.5149	15.379	14.9246	NA	NA
UID445	NA	NA	17.7422	NA	NA	NA	NA	NA	17.8834	18.0899	18.1202	17.9206	17.807	18.1249	NA	NA	NA	17.7339	NA	18.015	18.0354	NA	NA	NA	NA	NA	NA	NA	18.1364	17.5493	NA	18.0493	NA	NA	NA	17.9324	NA	17.8562	NA	18.2703	17.9901	NA	NA	17.6926	NA	17.8972	17.9173	17.2828	NA
UID447	15.8341	15.9082	16.0676	16.1989	16.6667	16.4552	16.4238	16.7319	16.7801	17.1644	17.0213	16.8266	16.9393	15.8015	NA	15.5949	16.1712	16.4423	16.1354	16.3329	16.411	16.7986	16.7665	16.8405	16.9046	15.5885	NA	NA	15.9446	15.0322	NA	NA	15.4376	15.2694	17.1502	16.8497	16.9811	16.91	NA	15.7369	15.9266	16.3641	16.2025	16.6153	NA	16.026	16.4184	17.0372	16.5472
UID452	14.806	15.0402	15.3407	14.6958	14.6576	NA	14.9847	14.7498	15.1193	NA	14.4958	15.0237	14.9629	14.1716	NA	14.1282	NA	13.857	NA	NA	14.7173	NA	14.1735	14.5737	14.269	NA	NA	NA	15.0756	NA	14.9016	NA	NA	14.7948	14.2986	NA	NA	14.6686	14.4607	15.125	14.7777	14.7181	NA	14.4077	14.8508	NA	15.3061	NA	15.2361
UID453	15.3037	NA	16.2016	NA	15.5005	NA	NA	NA	14.0047	16.0225	14.8276	16.0487	14.4624	15.5938	NA	14.6382	NA	15.8492	NA	15.4157	15.3942	15.958	NA	NA	15.6692	15.8935	15.1371	15.5134	15.2631	16.4956	15.8034	16.1032	16.3189	NA	NA	15.6955	15.0989	14.8917	16.364	15.6157	NA	16.5423	15.8414	16.5274	15.4864	NA	15.7174	15.6361	15.6171
UID454	16.304	NA	16.6517	16	16.2674	16.4065	16.3893	16.659	17.7082	17.2371	17.2741	17.3478	17.5651	16.1846	NA	16.0289	14.9074	16.9154	15.9881	16.7051	16.7532	16.6736	NA	16.8112	16.8015	16.4491	16.5477	16.3196	16.332	14.2783	16.2016	15.4693	15.8534	NA	16.0642	16.4328	16.2627	16.0943	16.6822	16.9241	16.4617	16.2958	NA	16.5701	16.661	16.0857	15.6527	16.3118	16.3986
UID456	16.0207	15.7004	15.8632	15.9707	15.6381	16.0198	16.4098	16.1102	17.0327	16.9957	17.0969	16.7556	NA	17.1151	16.7793	16.8602	16.7216	16.5274	16.6354	16.9731	16.964	16.6252	16.2912	15.9428	16.7404	16.0503	16.3407	16.3465	16.0143	NA	NA	NA	NA	15.2611	16.0928	16.7226	16.4849	16.2206	16.8252	17.1224	16.7597	16.9631	16.4222	17.1699	15.9629	16.1111	16.4073	15.9747	16.3003
UID462	17.3608	17.3691	16.9332	NA	16.3804	16.5226	16.0297	15.6996	15.6415	16.5031	16.7136	16.4142	16.4501	17.2947	17.629	17.6526	16.926	NA	NA	NA	15.042	NA	14.8517	15.7227	NA	15.5245	15.5731	NA	15.9068	16.7502	16.6721	16.843	16.6789	17.3337	18.4502	18.8926	18.2178	18.748	17.6975	17.815	17.3083	14.6262	15.1605	15.033	16.638	17.0229	16.5242	17.1544	16.6403
UID464	17.1452	NA	17.4879	18.0203	17.9503	17.9617	18.0064	17.364	17.7008	17.9107	17.958	17.9197	17.5989	17.1409	17.8152	17.2234	17.5029	17.4671	17.5385	17.5998	17.3443	17.2146	17.2626	17.3165	17.3787	17.9152	17.9239	17.6291	17.9139	17.2712	17.1695	16.9661	17.0615	17.2754	17.2205	17.1304	NA	17.5591	17.3808	17.2997	17.6497	17.0397	17.4769	17.6375	16.7366	17.397	17.3722	NA	17.0994
UID466	NA	16.8499	17.0087	17.5814	NA	16.7072	17.185	NA	NA	NA	NA	16.5368	16.3857	17.4221	17.6161	17.3818	NA	15.6701	NA	NA	NA	15.5572	NA	15.5052	NA	16.0932	NA	NA	NA	17.698	17.7653	17.9717	18.1504	17.7767	NA	NA	NA	NA	16.6394	17.1649	16.6471	NA	NA	NA	16.5973	16.4575	16.5359	NA	16.8282
[truncated: 27 more columns]

## Sheet: B.Proteins Imputed
	ERAHA.129_T4	ERAHA.129_T1	ERAHA.129_T0	ERAHA.124_T4	ERAHA.124_T3	ERAHA.124_T2	ERAHA.124_T1	ERAHA.124_T0	ERAHA.123_T4	ERAHA.123_T3	ERAHA.123_T2	ERAHA.123_T1	ERAHA.123_T0	ERAHA.112_T4	ERAHA.112_T2	ERAHA.112_T1	ERAHA.112_T0	ERAHA.108_T4	ERAHA.108_T2	ERAHA.108_T1	ERAHA.108_T0	ERAHA.100_T4	ERAHA.100_T3	ERAHA.100_T2	ERAHA.100_T0	ERAHA.60_T4	ERAHA.60_T3	ERAHA.60_T2	ERAHA.60_T0	ERAHA.56_T4	ERAHA.56_T3	ERAHA.56_T2	ERAHA.56_T1	ERAHA.56_T0	ERAHA.49_T3	ERAHA.49_T2	ERAHA.49_T1	ERAHA.49_T0	AMC22.13_T2	AMC22.13_T1	AMC22.13_T0	AMC22.12_T2	AMC22.12_T1	AMC22.12_T0	AMC22.11_T2	AMC22.11_T1	AMC22.11_T0	AMC22.10_T2	AMC22.10_T1
1	18.7577	19.0775	18.8207	19.1294	19.1829	19.3648	19.4152	19.4173	19.263	19.2489	19.1857	19.2259	19.272	18.8481	19.0707	18.8291	19.1615	18.3094	18.2399	18.5437	18.3614	19.0636	18.9268	19.2717	18.8851	19.3678	19.0995	19.3323	19.5744	19.485	19.2942	19.3725	19.3408	19.4476	19.1244	19.0129	19.2513	18.8376	19.37	18.9327	19.0679	19.2491	19.2396	19.1208	18.31	18.3148	18.4514	20.3612	20.1407
2	19.4303	19.1377	19.2924	18.4512	13.3279	19.2889	14.3186	18.9711	19.034	19.2714	19.4952	19.6793	20.1346	17.9664	18.7198	19.1695	18.7869	19.0286	19.0857	19.0689	19.3038	18.3916	18.4505	18.488	17.1765	19.0103	18.589	18.9621	18.8124	18.963	19.0534	18.6273	19.0861	18.6713	18.9895	18.9959	18.7826	18.885	19.3145	20.1453	19.8605	19.5022	19.3837	19.121	19.0801	18.753	18.5155	20.1938	20.0855
3	19.6572	19.8153	19.6301	20.2148	19.9856	20.1669	20.0851	20.1375	12.7647	14.6648	14.8783	14.0362	13.8909	20.4535	20.6395	20.4835	20.6468	20.8133	20.7238	20.8392	20.8706	21.9016	21.9046	21.9017	21.7676	21.2131	21.2191	21.2674	21.2397	19.5351	19.6894	19.4825	19.4586	19.5147	20.7624	20.9578	20.7567	20.6902	20.7535	21.0128	21.1123	21.651	21.6458	21.7483	19.7787	19.8574	19.7081	22.3169	22.4731
4	15.1916	15.6316	15.5253	14.5827	13.5409	15.71	15.2131	14.0858	15.5823	14.3738	13.7004	14.2105	16.5622	14.4048	16.0587	15.4037	16.1778	15.7855	15.9734	16.2188	16.1081	14.657	15.1371	13.8973	14.8601	16.5741	15.7822	14.544	14.6091	14.2339	15.1718	13.0335	14.307	15.8329	12.9483	14.8192	14.4114	15.7739	16.0014	16.5507	14.0304	13.2412	15.616	15.1517	16.4237	16.1531	15.7055	17.9273	17.5553
5	21.9293	22.0617	22.0005	22.674	22.6868	22.7614	22.8031	22.5683	22.3853	22.4306	22.2561	22.4698	22.5539	22.0389	21.9551	22.177	22.1065	21.5349	21.5627	21.6211	21.5129	22.9245	22.7577	22.8719	22.9589	22.7539	22.6177	22.6419	22.6028	21.6657	21.674	21.7331	21.5657	21.7214	22.809	22.806	22.9048	22.909	23.0343	22.9503	22.9714	22.4823	22.4739	22.2248	21.439	21.3405	21.4708	23.6241	23.5954
6	20.006	19.9407	20.0197	20.5073	20.4604	20.5326	20.1744	20.3804	20.7657	20.7997	20.6633	20.6056	20.6463	20.12	20.1417	20.1674	20.2178	20.2372	19.9658	20.4684	20.0387	21.2912	21.3098	21.182	21.21	20.598	20.643	20.8374	20.6363	19.4485	19.0812	19.0598	19.1922	19.0803	20.5267	20.7758	20.3607	20.4738	20.8536	20.7543	20.6813	20.7688	20.3202	20.6837	18.9843	18.8068	19.1294	21.5699	21.3742
7	18.0094	18.0217	18.1065	16.0506	13.9656	14.6556	16.2992	14.2711	13.3114	13.4786	15.4533	15.171	14.6509	15.3225	14.7029	13.6223	15.6908	18.811	18.3122	18.6763	18.7262	15.8687	14.193	13.0451	13.2068	18.0332	18.1096	18.0762	18.3804	19.1918	19.1937	19.2154	19.2066	19.1011	14.6098	12.9948	12.4863	15.059	13.8316	15.7827	14.2142	13.759	12.467	14.4234	18.6315	18.7455	18.7629	18.684	19.0368
8	20.5327	20.6995	20.6408	18.9846	13.9206	12.6618	17.8017	15.0687	19.1504	19.005	19.2154	15.7681	19.0603	20.8298	20.8916	20.8618	21.0573	18.5262	18.9737	18.6923	12.5663	20.3361	20.3853	20.1928	20.1687	20.6906	20.7637	20.4907	20.5337	20.5197	20.3846	20.5285	20.4649	20.6276	19.6346	19.7963	19.884	19.4697	21.1285	20.8846	21.197	20.4025	20.7643	20.425	20.6866	20.6813	20.9757	20.6473	20.6898
9	19.9926	19.4463	19.6301	21.2378	20.8021	21.1589	20.9626	21.0245	20.5485	20.8509	20.4669	20.3164	20.8381	21.5095	21.6464	21.2206	21.7634	19.7512	20.416	20.0837	20.1049	20.6266	20.5429	20.7702	20.7072	21.1661	21.0044	20.9712	20.6843	20.3917	20.945	20.964	20.5945	20.24	20.6907	20.3165	20.4517	19.957	21.049	21.1653	21.2794	20.5779	20.9137	20.5029	20.4615	20.1808	20.5213	21.3531	21.331
10	21.027	20.8636	21.118	12.6649	14.729	13.7583	18.8017	15.1234	19.4432	13.3627	15.0733	14.3558	13.677	20.7783	20.8125	20.5271	20.5517	14.3118	19.4337	19.4384	18.9878	20.3699	20.4502	20.2168	20.3513	20.0232	20.3387	20.3299	20.5507	20.6766	20.8031	20.5557	20.6641	20.4524	19.6764	19.7259	19.6877	19.6901	22.6867	22.7633	22.5722	21.3874	21.159	21.3134	20.9799	20.9941	21.0814	21.4321	21.5
11	20.5161	20.6069	20.2496	19.0185	18.7407	18.7753	18.9695	18.9593	18.9645	18.9836	18.8626	18.9962	18.5563	19.7328	19.6661	19.788	20.0663	18.4281	17.8974	18.1943	17.6373	19.793	19.7733	19.9079	19.6053	20.5796	20.4836	21.0484	20.7949	19.9697	19.9725	19.9958	19.9749	20.0968	20.1865	20.1423	20.023	20.302	20.3479	20.4037	20.2784	19.7548	19.8819	19.8518	20.6415	20.4078	20.5459	20.9137	20.7066
12	22.3609	14.2068	22.5147	21.8875	22.121	22.2362	22.0255	22.2956	22.3616	22.4723	22.4235	22.4406	22.509	21.8582	15.8893	14.61	13.8456	14.3488	21.8963	21.9505	21.8353	22.0865	22.0411	21.9044	22.3831	23.0681	23.0625	23.0591	22.8124	22.6117	22.7074	22.4623	22.4032	22.609	22.645	22.8841	22.7228	22.9803	22.6375	22.8589	22.747	22.1994	22.6311	22.3691	22.8979	22.8444	22.6178	23.0423	23.2367
13	18.7906	19.1311	18.7406	18.5364	18.199	18.5541	17.7958	17.8537	17.8765	18.577	18.4528	18.3204	18.7803	18.2449	18.9742	18.621	18.5102	17.4177	17.764	17.4631	17.2852	18.655	18.6786	19.335	18.5884	19.1048	19.0709	18.9054	18.8021	18.2401	17.8796	18.0808	18.1323	18.3395	18.6967	18.1805	18.6043	18.4743	18.4279	18.3061	18.6826	17.9136	18.414	17.9116	18.9183	18.9738	18.3531	19.2152	19.2326
14	18.5851	19.1752	18.7125	18.8157	18.3819	18.6377	18.088	18.6379	17.6336	17.9989	18.0255	17.8896	18.4037	17.808	18.2945	18.3543	18.0726	17.5591	17.2937	17.2692	17.5521	18.472	18.3836	18.8637	18.5467	18.9985	18.689	18.7539	18.4113	17.683	17.7483	17.9456	17.5283	18.1984	18.7324	18.5226	19.0255	18.5722	18.962	18.7262	19.1612	18.0108	18.6358	18.0667	18.6387	18.4352	18.1405	19.5625	19.6054
15	21.8521	21.6371	21.526	21.434	21.23	21.413	21.0002	21.3356	21.3292	21.8639	21.8268	21.7997	21.8594	22.2615	22.1979	22.1378	22.1228	21.4963	21.4463	21.7379	21.8247	21.4944	21.3371	21.7115	21.1502	21.4243	20.8867	21.4401	21.4797	21.774	21.6871	21.2987	21.7858	21.6982	21.7022	22.0049	21.1984	21.9641	22.1388	22.5854	22.4322	21.8724	21.6671	21.8357	21.4112	21.3577	21.184	21.8395	21.9805
16	22.2987	22.1041	22.0399	22.2429	22.2216	22.0376	21.9916	22.1962	21.8308	21.6779	21.728	21.9577	21.9304	20.6232	20.8658	21.0712	21.205	21.4776	21.6335	21.4192	21.2835	20.7591	20.8712	21.3227	20.8677	21.1653	21.3364	21.3617	21.1769	20.9493	20.9532	20.7791	20.8604	21.0489	22.1253	22.1089	22.1402	21.9267	21.688	21.8158	21.6889	21.456	21.5253	21.673	22.9506	23.008	22.9279	23.4478	23.3539
17	16.7216	17.9821	16.635	11.8763	14.8245	15.2778	13.6733	12.9338	17.2932	18.0139	17.8067	16.7837	17.55	17.1783	18.2156	18.0128	18.024	14.2192	13.6378	15.911	14.0481	13.5416	15.4244	16.0865	15.8774	16.9022	15.9838	18.3289	14.0803	16.9734	16.7349	17.6335	17.1838	17.621	17.902	17.0324	17.7364	18.0274	19.3596	18.7653	19.9153	16.1819	18.0391	17.0225	16.7528	16.6163	15.1525	19.1705	19.1634
18	17.004	16.8392	17.1526	16.0698	15.8242	16.2973	15.154	15.8743	15.8712	15.7386	13.7504	13.8908	13.9354	17.635	17.9305	17.5588	17.8125	17.6869	17.7893	17.3004	17.8453	18.5997	18.2737	18.5274	18.3835	19.0434	18.7885	19.0903	18.7938	17.8492	17.7982	17.8386	18.1693	18.2975	18.7611	18.0162	18.7462	18.8301	19.4068	18.97	19.1565	17.4899	17.7755	17.9797	18.879	19.0604	18.9135	17.3254	17.3668
19	24.7161	24.0732	24.399	24.1011	23.6274	23.487	14.6826	13.6725	15.4684	16.5166	24.4378	24.4456	24.0826	24.6335	24.784	24.6758	24.4654	24.3273	24.1885	24.3846	23.7716	24.9691	24.9315	25.0738	24.7798	24.517	24.9071	24.7246	24.9558	14.5009	23.6428	23.9595	15.3065	23.7972	24.6485	24.0361	24.4703	24.4898	24.327	24.1326	24.1717	12.4858	14.7653	23.8751	24.459	13.2833	24.6976	24.5495	24.8897
20	18.0012	18.1817	17.905	17.796	17.751	17.9101	17.8791	17.7411	18.0494	18.2208	18.0841	18.2037	18.6111	18.1478	18.3316	18.3313	18.5441	17.0638	17.3461	17.1065	17.2562	18.3471	18.4512	18.2638	18.2382	18.1296	18.1106	18.1341	17.8893	18.3794	18.4174	18.3395	18.6517	18.7461	18.2131	18.1905	18.1434	18.33	18.6194	18.3994	17.964	17.0129	16.9779	17.5476	18.2099	18.0611	17.9924	18.6455	18.6771
21	22.261	22.2179	22.1828	21.347	21.2666	21.1623	21.0896	21.4693	21.7266	21.8579	21.7334	21.8771	21.8983	21.834	21.7401	21.8288	21.6802	21.2682	21.5319	21.5257	21.5194	21.5825	22.0266	22.1499	22.0329	21.6093	21.6581	15.4219	21.8724	21.5043	21.7619	21.5997	21.6425	21.7179	21.8516	21.8191	21.6413	21.8991	21.8209	22.0234	21.9837	21.3877	21.3425	21.28	21.4742	21.4846	21.6844	22.0828	22.3771
22	19.2421	19.1583	19.4344	19.4357	19.5608	19.4777	19.1744	19.3955	20.7782	20.8075	20.9229	20.8424	20.8962	20.0927	20.2624	20.2352	20.2359	13.5226	17.7878	18.5125	18.5909	18.1602	18.3246	14.6274	17.7868	17.6245	18.1733	18.4576	14.3093	18.2798	18.6567	18.0688	18.2744	18.8223	19.4633	19.5109	19.3327	19.5913	20.4359	20.3468	20.3816	19.338	19.7011	19.5469	19.0292	19.0889	18.9799	21.5031	21.5091
23	21.6658	21.8066	21.6217	21.2302	21.6018	21.4335	21.5968	21.2144	21.7065	21.5092	21.727	21.6699	21.5298	21.1253	21.4398	21.5137	21.3685	20.8293	20.8872	21.206	21.2985	21.2583	21.5622	21.573	21.4873	21.1072	21.3554	21.0553	21.5562	22.2527	21.6373	22.3985	21.9934	21.9174	22.0749	21.625	21.6625	21.81	21.9451	21.9917	21.9276	20.7945	21.0696	20.9055	21.1208	21.3141	21.418	22.6375	22.737
24	19.353	19.6077	19.5728	18.8088	18.5491	18.3465	18.3491	18.692	19.1041	19.1132	19.3531	19.1305	19.186	19.7045	19.7504	19.8396	19.8018	19.6711	19.3449	19.4805	19.5164	19.3299	19.3273	19.3162	19.2681	19.0969	19.2479	19.061	19.192	19.3828	19.4362	19.5337	19.4538	19.7076	19.1805	19.3011	19.3672	19.353	19.3492	19.3286	19.1784	18.5461	18.8243	18.7443	18.8168	18.8162	18.8989	19.2278	19.0651
25	19.9408	20.086	19.8622	18.8764	19.0057	19.0317	18.4464	18.9025	18.6476	18.9756	18.6861	19.0937	19.2408	20.0302	19.9989	19.9919	19.9043	18.0756	18.3985	18.7212	18.5333	20.0811	20.2986	20.4033	20.2982	19.6628	19.6068	19.8235	19.7479	19.696	19.6957	19.6117	19.6288	19.764	19.439	19.395	19.1789	19.3539	17.8019	18.3724	17.853	19.0891	19.0221	19.0945	18.7527	18.8927	19.0807	19.0941	19.1949
26	24.5679	24.7924	24.6699	24.1779	24.0932	24.1185	24.1106	24.1334	24.2593	24.2261	24.1429	24.2506	24.2486	23.8656	24.0053	23.8713	23.9222	23.3257	23.6875	23.4756	23.4506	24.3927	24.5824	24.6652	24.5761	24.1597	24.2211	24.148	24.2414	24.5085	24.505	24.5596	24.5287	24.6055	24.7297	24.566	24.8387	24.5095	24.0077	24.0273	24.0481	23.4286	23.6372	23.5656	23.7786	23.7333	23.7767	25.5415	25.4214
27	19.1408	18.5306	18.7647	19.7092	19.3396	19.6298	19.2996	19.4413	19.0938	19.2225	19.7538	19.452	19.5917	20.0575	19.8401	20.3756	20.2313	19.5837	19.7843	19.7439	19.649	19.5008	19.0109	19.19	13.9129	19.4628	19.3082	19.324	19.4687	20.3425	20.0927	20.2599	20.3896	20.0904	19.6933	19.6161	20.0415	19.7216	19.521	19.6277	19.6972	19.6933	19.796	19.9092	18.4758	18.7514	19.4706	19.3794	19.3501
28	21.0481	21.6235	21.2825	20.8265	20.7585	21.1235	20.7271	20.9714	20.8177	21.0487	21.0436	21.012	21.1587	20.362	20.3645	20.1955	20.4312	20.9002	20.9838	21.0408	20.9653	21.8377	21.7083	21.7336	21.7671	21.0027	21.1384	21.0074	21.3545	21.8441	21.5235	21.6833	21.7873	21.572	21.9491	22.2089	22.0783	22.1667	22.8829	22.6866	22.6346	20.9113	20.8948	20.8165	21.2728	21.3411	21.3156	22.5416	22.578
29	22.0373	22.3107	22.2131	22.7731	22.8244	22.8094	22.9257	22.7073	22.4721	22.5812	22.5797	22.3466	22.5132	22.2137	22.4147	22.2249	22.1333	22.825	22.6715	22.8313	22.6978	22.4502	22.5862	22.6771	22.4055	22.0618	22.3134	22.3764	22.5202	22.0183	22.0177	22.0664	21.8857	21.9336	22.0029	21.7962	21.8926	21.8255	22.2676	22.0287	22.1413	22.0534	22.1275	21.9955	22.918	22.7001	22.9209	22.4897	22.6818
30	20.2932	20.4227	20.2817	19.736	19.8778	19.8387	19.6402	19.7999	20.9564	20.6248	20.8758	20.9907	20.8518	19.5281	19.4734	19.3015	19.3052	19.7124	19.1633	19.5655	19.5656	19.7407	19.6835	20.0033	20.0602	20.6571	20.7048	20.7612	20.9077	20.3338	20.2255	20.072	20.1016	20.0608	19.9428	19.9473	19.9916	19.8976	20.528	20.3551	20.5265	19.6843	19.8939	19.6981	20.2824	20.2357	20.5015	21.3407	21.4436
31	24.6341	24.7788	25.0934	25.065	25.2229	25.1584	25.441	25.1441	25.4644	25.2067	25.3375	25.1389	25.3018	23.9844	23.7887	23.9246	23.8605	24.7185	24.4444	24.3676	24.5879	25.2721	25.2267	25.3245	25.4098	24.7883	24.8233	24.582	24.947	23.8489	24.3868	24.3799	24.2669	24.2902	25.0078	25.0291	25.1661	25.0591	24.9102	24.8738	24.657	24.027	24.4491	24.2186	24.6132	24.6747	24.8921	25.8589	26.0277
32	24.2535	24.7615	24.3405	23.697	23.9013	23.8373	23.6623	23.8725	24.2595	24.1372	24.4039	24.2017	23.9615	24.0556	24.0499	24.1154	23.9972	24.2129	23.8113	24.5076	24.0005	24.2571	24.2423	24.4495	24.4527	24.4926	24.7133	24.5224	24.8399	24.4067	24.0864	24.1753	24.2059	23.9863	23.7947	24.1984	24.2143	24.286	24.8443	24.884	24.9085	24.4574	24.4268	24.6068	24.3794	24.4911	24.8857	25.1107	25.2914
33	18.0926	18.3653	17.8267	17.4032	17.703	14.184	17.5725	17.6823	18.3906	18.5616	18.629	18.5909	18.3619	14.8583	15.6726	14.4815	13.8341	15.0339	15.4655	15.6242	16.8115	18.0172	17.8945	18.1883	18.1537	18.8123	18.7747	18.7262	19.0398	17.3895	16.4826	14.9571	15.7112	16.9867	18.2248	18.3531	17.8185	18.0416	17.8507	15.1734	15.5305	17.454	14.8358	17.705	17.962	18.4385	17.8437	18.3973	17.8921
34	19.6843	20.0379	19.8886	20.3795	20.7623	20.3459	20.4566	20.5387	20.8863	20.8041	20.3306	20.8404	20.8138	21.2611	21.6795	21.5403	21.4203	19.6443	20.0986	20.0028	20.1453	20.3505	20.488	20.3896	20.5367	20.3005	20.2717	20.2033	20.1664	20.3233	20.4261	20.7031	20.6812	20.7689	20.9297	21.0284	20.9907	21.1112	22.2923	22.2568	22.4353	20.6531	20.8525	20.5758	20.6948	20.6497	20.7383	21.5602	21.197
35	18.2458	18.8212	18.3968	16.9603	16.8282	16.274	16.2246	16.9779	17.1307	17.0431	18.3284	16.7652	17.4594	17.6125	17.2848	17.1145	16.6281	18.2288	16.9109	17.2177	17.4674	18.5359	17.476	17.8323	18.3277	18.0295	18.4625	17.8121	18.355	18.6048	18.2119	17.595	17.8642	17.7511	18.0264	17.2326	18.5205	18.1491	18.7156	18.6054	18.3943	17.5514	18.0373	17.5279	18.1256	16.8006	17.5561	20.0263	19.8577
36	23.0622	23.9327	23.2284	23.6712	23.4278	23.6498	22.9819	23.5426	22.2726	22.4585	23.0669	23.0217	23.5679	22.1898	23.132	23.0458	23.164	22.4431	22.8543	22.714	22.2862	23.1745	23.5698	23.865	23.2171	24.7026	24.2939	24.5135	23.4943	23.075	23.0021	23.0316	22.9908	23.2874	23.8882	23.1978	23.9967	23.9041	23.9781	23.8016	24.7048	22.6338	23.646	22.8742	24.0968	24.2275	23.96	25.1854	24.7561
37	25.1998	25.4505	25.2216	24.9026	25.0264	25.014	24.7945	24.7994	25.2238	25.1376	25.2758	25.1318	24.8306	24.8578	24.855	24.9213	24.6401	24.8704	24.5456	25.0709	24.7653	25.5623	25.2938	25.1738	25.4732	25.0086	25.3444	25.1877	25.3407	25.1412	24.7443	24.9414	24.9587	24.6625	24.8308	24.7451	24.6586	25.0672	25.3132	25.0585	25.1653	25.3131	25.1578	25.4177	24.8364	25.1446	25.4379	25.5905	25.5111
38	20.1781	20.4778	20.0946	18.7743	18.7582	18.9545	18.9158	19.0367	19.4684	19.3612	19.4022	19.1798	19.08	20.0527	19.9255	19.9285	19.8649	19.7262	19.2182	19.2203	19.8642	19.5695	19.8501	20.0056	19.9397	20.003	19.6206	19.7129	20.2131	19.9674	19.5444	19.5065	19.6208	19.7908	18.8864	18.6488	18.6725	18.4975	20.5792	19.4896	19.6231	19.4273	18.8613	19.3601	19.5979	19.7526	19.6688	19.7762	19.8346
39	15.8772	13.8613	13.2307	19.3858	19.6906	19.5773	19.7255	19.4412	18.9019	18.7908	18.8431	18.8497	19.0509	20.7307	21.0662	20.8571	20.6885	19.8352	19.8742	19.7577	19.7268	19.5262	19.4477	19.3402	19.4765	20.3219	20.2875	20.1122	20.1677	18.127	18.3622	18.4003	17.775	18.2022	18.8127	18.6213	18.6106	18.4467	19.5249	19.7791	19.7479	21.0301	21.1298	21.185	19.247	19.214	19.2704	17.0581	17.1423
40	20.7024	20.9036	20.741	21.2633	20.9104	21.0304	20.8181	20.8798	20.6414	20.7669	20.8318	20.6058	20.544	19.9846	20.2791	20.3698	20.0971	20.048	20.3875	20.4477	20.2113	21.0048	20.9159	20.9862	21.0364	20.9502	20.838	20.7681	20.7166	20.708	20.5762	20.6631	20.5789	20.5408	20.4994	20.3567	20.6695	20.4353	20.9918	20.9605	21.0687	20.179	20.6358	20.2693	20.6007	20.7792	20.7579	21.5151	21.6883
41	17.527	17.6541	17.9073	18.2263	18.1576	17.955	17.2609	17.7081	18.085	15.336	13.5699	17.8759	18.4096	18.3904	18.3641	18.9512	18.8662	20.0562	20.5058	20.6744	20.7614	19.0649	19.3958	19.1821	19.7957	19.307	19.433	19.1032	19.2871	17.915	17.9008	18.2276	18.6245	19.003	20.1884	19.6558	20.3531	20.0664	17.8991	18.3818	17.8174	17.3379	17.3404	17.9918	18.6104	18.0875	18.0366	18.086	18.4684
42	18.1997	18.3566	18.3568	19.2346	19.473	19.549	19.6564	19.4319	19.467	19.2641	19.4453	19.3014	19.1793	19.3025	19.6124	19.2082	19.4701	20.2323	20.534	20.226	20.3175	18.8119	18.9563	19.1369	19.1276	19.0175	19.5097	19.082	19.1503	19.6235	19.7937	19.7674	19.5509	19.664	19.3605	18.8345	19.302	19.0692	19.5617	19.528	19.6589	18.7713	19.2424	18.9158	19.1517	19.2244	19.4448	19.8984	20.5543
43	21.8479	21.7717	21.95	21.2979	21.4644	21.4059	21.4488	21.2059	21.7307	21.572	22.0277	21.8658	21.8436	21.5448	21.6642	21.6644	21.6249	21.5605	21.2189	21.5464	21.4241	22.0361	21.8537	22.0655	22.0232	21.4358	21.5695	21.277	21.6249	22.3333	22.1771	22.4981	22.452	22.2196	21.557	21.8936	21.5579	21.968	21.9943	21.8712	21.9644	21.443	21.5434	21.5424	21.2307	21.2925	21.4947	22.1898	22.3775
44	21.7806	21.0539	21.5996	21.4331	21.4657	21.1925	21.3007	21.2548	22.0515	21.9526	21.788	22.1166	21.9626	21.8559	21.548	21.8819	21.2978	21.5284	21.4231	21.245	21.5001	22.2706	22.4547	22.0491	22.2665	21.6713	21.8024	21.6538	21.9338	21.912	22.0528	21.7345	21.7494	22.1745	22.2667	22.1526	21.9187	21.9823	21.8987	22.2954	22.0269	21.6057	21.7359	21.3847	20.8724	20.8723	21.4722	22.4516	22.7286
45	17.3491	17.7274	17.9176	15.6952	14.3299	13.4961	14.7634	13.2077	13.0436	14.3387	14.8671	13.969	12.87	17.7965	17.3103	17.7305	17.8332	17.4516	17.6612	17.4088	17.5579	16.9111	15.2942	16.7956	16.9409	15.366	15.7616	13.4124	12.8467	18.0982	17.9195	18.1259	18.1079	17.9462	17.9696	17.9568	18.1583	18.0456	19.2738	19.273	19.3585	14.7959	16.6816	17.8123	15.052	13.779	14.0368	18.366	18.1569
46	19.4154	19.3902	19.1795	19.2083	18.2572	18.4977	18.7382	18.67	19.5539	19.9184	19.9753	19.9232	20.0498	19.3673	19.3836	19.3636	19.0364	18.856	18.8116	18.6353	19.0179	19.4088	19.0574	19.4251	19.2074	19.497	19.4936	19.5244	19.7355	19.3304	19.1478	19.1952	19.2296	19.326	19.4948	19.5392	19.3036	19.6771	20.135	20.3105	20.1064	19.4741	19.4323	19.519	19.1303	19.0527	19.1295	20.156	20.0626
47	21.1964	20.6153	21.2036	21.0118	21.3199	21.0885	21.1962	21.1217	21.8174	22.0427	22.0002	21.8854	22.0113	21.7027	21.8487	21.6672	21.641	21.4247	20.5105	21.447	21.2473	21.8019	21.5454	21.652	21.6784	21.2808	21.1936	21.3395	21.5223	21.363	21.2324	20.8605	21.0381	21.043	21.3805	20.9345	20.8759	21.0595	21.6867	21.5993	21.5568	21.565	21.4856	21.263	21.168	21.0897	21.0008	21.3709	21.4882
48	21.3433	21.5822	21.3242	21.2897	21.5151	21.416	21.3067	21.5271	21.2232	21.3351	21.2765	21.2707	21.1292	21.1673	21.3258	21.3776	21.3453	21.4008	20.7463	21.7819	20.8573	21.9393	21.9069	21.8556	22.0593	21.622	21.9219	21.742	21.931	21.3517	21.1668	21.1408	21.271	20.9512	20.9386	21.1872	21.0772	21.1286	21.1999	21.2549	21.1538	21.7937	21.7589	21.875	21.4987	21.7068	21.8237	21.8962	21.9081
49	20.2684	20.1124	20.0895	20.0127	19.9622	20.1712	20.1291	20.0882	20.3675	20.5975	20.422	20.5006	20.4105	20.6454	20.5046	20.5284	20.6223	20.2195	20.6962	19.8665	20.4917	20.1074	19.9677	20.2471	20.0453	20.0022	20.1222	20.0136	20.1053	20.2231	20.3254	20.3819	20.4443	20.3135	21.0068	21.0586	20.9744	20.7628	21.1607	21.3999	21.2621	19.9438	19.9691	20.2546	19.799	19.8603	19.9178	20.9233	21.0269
50	21.4903	21.3843	21.3424	21.4433	21.1002	21.3266	21.0302	21.2715	21.562	21.633	22.053	21.7019	21.6118	21.3356	21.4878	21.335	21.3517	21.3575	21.2343	21.2848	21.1222	21.2534	20.9824	21.2035	20.9123	20.8328	20.6277	20.6066	21.0083	21.4024	21.0005	21.3017	21.414	21.3281	22.4759	22.3631	22.1898	22.3564	22.2574	22.0878	22.204	20.9415	21.0729	21.0838	20.6716	20.5222	20.3574	21.8625	21.8058
51	23.2003	23.1135	23.2155	21.7292	22.0292	21.6786	22.0509	21.7663	22.897	23.0499	23.1626	22.9822	22.9536	23.2382	23.2375	23.0636	23.3329	22.0401	22.1041	22.0859	22.1202	13.9492	17.7005	14.0526	13.3054	22.4635	22.5047	22.3446	22.4993	23.0463	23.2482	23.1235	23.0906	22.9454	23.7372	23.5983	23.7449	23.5722	23.9018	23.7016	23.8536	23.0491	23.251	23.1304	19.3791	18.9225	19.0365	23.6583	23.72
52	17.1868	17.6998	17.5339	16.3225	16.5988	15.9495	16.3491	16.3842	16.9392	17.0259	16.804	16.9534	16.6235	17.7931	17.5729	17.2822	17.7058	17.0704	16.5341	17.2334	17.3822	16.5525	16.3254	16.1698	15.9387	13.4584	15.705	16.0425	17.0767	17.3648	17.2959	17.7104	17.5431	16.7	17.5665	17.5584	17.4367	17.7792	18.081	17.6511	18.0291	18.0213	17.5147	17.2632	15.7222	16.3689	14.8201	17.0215	17.4826
53	13.4798	17.7736	16.3394	19.2556	15.6279	14.0711	19.851	19.7683	14.2087	19.0729	14.9417	15.0887	20.0797	19.2996	19.6916	19.2755	19.5132	18.9663	18.8878	19.12	18.7375	19.2171	19.0706	19.6397	19.4288	20.2097	19.5962	19.911	15.4842	16.2533	14.9287	15.0362	15.3281	20.0126	19.8095	15.4275	20.1229	14.3069	15.6648	19.6362	18.501	20.1907	14.4602	13.3415	13.946	19.2749	14.8272	20.0646	20.6666
54	18.8168	19.1753	18.987	18.3923	18.2225	18.2912	18.0116	18.3691	18.691	18.7946	18.7886	18.8563	18.9476	19.2115	19.5553	19.3895	19.6107	17.8079	18.378	17.9471	17.8079	18.8479	18.7141	19.1758	18.6026	18.9493	18.8299	18.9186	18.763	18.7995	18.4209	18.331	18.4635	18.6534	18.7578	18.5407	19.0261	18.5258	19.4283	19.5254	19.2128	18.2458	18.6189	18.5118	18.5462	18.5239	18.3171	19.0533	19.1436
55	21.5442	21.8227	21.6617	21.0503	20.9171	20.9295	20.9356	21.0061	21.4371	21.539	21.2844	21.617	21.8624	21.9807	22.0583	21.909	21.8745	21.3005	14.5162	20.749	20.3711	21.2289	21.6796	21.7254	21.6187	21.536	21.4072	21.414	21.6182	22.0062	22.1634	21.9224	21.9383	22.1063	21.7621	21.9919	21.6153	21.8789	21.7061	22.0589	21.6656	21.3004	21.2933	21.1655	21.8972	21.6098	21.4824	21.9947	21.9398
56	19.1012	19.7142	13.2337	13.9363	16.4764	18.4568	19.4643	16.6648	16.2204	18.4292	13.453	18.9398	12.9229	19.2406	19.5274	19.7365	19.7706	18.1894	18.8566	13.8454	18.446	18.9189	16.4822	19.4208	19.2106	13.8212	14.6042	14.3126	18.3625	14.7323	18.8434	18.6064	18.5185	19.5224	19.8981	18.8888	16.0495	19.4218	19.0786	19.0489	13.2609	18.7153	18.8835	19.0678	13.2584	19.5584	19.5883	20.9358	14.5072
57	21.9177	22.0091	21.7842	21.2517	21.3847	21.5137	21.3331	21.3836	21.3372	21.5348	21.6555	21.4487	21.171	20.8212	20.9196	20.9617	20.7423	21.4436	21.3786	21.9032	21.3922	22.0266	21.7652	21.762	21.8626	20.8866	21.1808	21.1128	21.4815	21.2893	20.8064	20.9939	21.0481	20.8758	21.288	21.1382	21.3778	21.5737	21.403	21.3725	21.4158	21.648	21.5452	21.6918	21.2309	21.4659	21.4648	22.1481	22.0741
58	23.363	23.1762	23.3143	23.1354	23.3129	23.0352	23.1435	22.9847	23.7381	23.944	23.7514	23.7257	23.7197	13.889	20.2897	13.827	20.118	22.066	22.3881	22.5906	22.4628	23.0354	23.141	23.2359	23.2689	12.7233	19.9217	19.7867	20.2363	20.4639	20.1585	13.6866	20.3081	14.6638	24.0862	23.8986	24.0895	24.0301	23.5446	23.304	23.5133	20.1651	19.9866	19.9732	19.9155	19.8398	20.2997	23.8102	23.6457
59	17.3985	15.0414	17.4175	18.5438	17.8102	18.1865	17.9701	18.8436	17.9808	19.053	18.366	17.7448	18.8766	19.9216	19.0726	18.9298	19.9531	16.8172	18.6308	17.7745	17.8523	18.9221	18.032	18.074	19.5857	18.0882	19.2613	19.4367	18.7282	18.9378	17.0875	18.6513	19.2111	18.0147	18.7655	18.985	20.0392	17.523	19.9902	17.8051	19.9455	18.0154	15.6051	13.6808	18.5026	19.3107	19.4127	21.9328	14.1901
60	25.1664	25.0414	25.1136	25.1692	25.505	25.3255	25.3533	25.0964	25.4723	25.2294	25.4169	25.3644	25.4056	25.3466	25.2899	25.4644	25.2871	24.9867	24.8771	25.1273	24.7341	25.4347	25.4338	25.6105	25.5004	25.4657	25.5287	25.5608	25.5238	25.0877	24.7922	25.048	24.8716	25.2034	25.4516	25.5122	25.3777	25.3855	25.8206	25.8121	25.8388	25.4346	25.4185	25.4544	25.3944	25.4048	25.4307	26.1222	26.1361
61	26.4712	26.617	26.519	26.7699	26.7289	26.578	26.7831	26.7101	26.977	27.0456	26.9281	26.8079	27.0684	26.7922	26.8958	26.8568	26.9695	26.3027	26.4264	26.4127	26.35	26.7593	26.866	26.885	26.779	27.1065	27.1122	27.0717	27.2246	26.5013	26.5272	26.6207	26.5582	26.5672	26.9475	26.9466	27.0086	27.1731	27.4255	27.4493	27.5177	27.1834	27.5107	27.4271	26.7827	26.8312	26.7508	27.7757	27.9662
62	25.5185	25.2734	25.4051	25.6427	25.6426	25.5717	25.749	25.7803	25.6261	25.58	25.6416	25.4145	25.552	25.5458	25.6359	25.6388	25.6237	25.1651	24.9984	25.1527	24.9851	26.0531	25.9713	25.976	25.796	25.4497	25.4044	25.478	25.5161	25.3334	25.3484	25.2624	25.4555	25.4308	25.5216	25.7816	25.5191	25.7789	25.7466	26.0073	25.8922	25.6155	25.5488	25.5438	25.5275	25.2586	25.3426	26.389	26.3812
63	26.7738	25.5711	25.4735	25.3941	26.5514	26.7219	25.8978	25.7284	25.9264	27.0551	26.7354	26.5304	26.7267	26.8918	26.5689	26.1707	26.9264	25.3554	26.3741	26.2021	25.0605	26.8754	26.6052	26.1013	27.0208	26.7242	27.0691	26.7477	27.0542	24.5397	26.8464	26.7261	26.463	26.8106	27.1296	26.5632	25.1334	25.2061	27.4622	25.174	27.1376	26.9143	27.032	25.1842	26.652	26.8966	26.5681	27.7469	26.0417
64	25.8018	25.8787	26.0695	26.0786	26.1539	26.0407	26.1712	25.9333	26.3745	26.0092	26.4031	26.0766	25.9265	25.9036	26.0161	26.0377	26.0527	25.5059	25.6972	25.8848	25.5806	26.2366	26.2535	26.2247	26.3582	25.9558	26.6962	25.9941	26.5792	26.0589	25.8494	26.1042	25.7341	25.5756	26.5162	25.926	26.4575	26.0876	26.8582	26.2858	26.7157	26.1787	26.7268	25.6964	26.2994	26.1297	26.418	27.0202	26.9807
65	19.5401	19.7129	19.6214	19.6033	19.6783	19.6447	19.7926	19.7366	18.9978	18.9088	18.8719	18.7609	18.9896	20.2795	20.3218	20.3672	20.3675	19.7537	19.475	19.6534	19.7447	19.8441	19.6705	19.862	19.8662	19.8337	19.9054	19.6888	19.8517	19.6524	19.626	19.505	19.4971	19.3068	19.051	18.9898	18.9412	19.1471	19.9514	19.845	19.96	19.4311	19.375	19.3832	19.7916	19.7301	19.8121	19.4571	19.2058
66	18.0826	18.1626	18.0899	18.4323	18.4201	18.4021	18.5382	18.3886	18.5763	18.5972	18.6274	18.5476	18.574	18.4329	18.4168	18.3809	18.5723	18.4415	18.3031	18.464	18.3812	18.5558	18.4256	18.4716	18.5917	18.3598	18.3194	18.2832	18.4238	18.1592	18.0778	17.985	18.1274	18.0433	18.3241	18.276	18.4076	18.321	18.5368	18.6444	18.5917	18.3363	18.3156	18.3692	18.0699	18.0663	18.1241	18.3396	18.301
67	16.9885	17.0269	17.0858	16.2621	16.2196	16.4075	16.7096	16.6122	17.4152	17.38	17.3961	17.4325	17.5458	16.4143	16.2455	16.4689	16.5288	16.7338	16.5917	16.5269	16.5647	16.9172	16.7428	16.6797	16.9978	16.6331	16.6225	16.3867	16.4118	16.8466	17.0887	17.0403	16.9301	17.1783	17.0445	17.2459	17.2437	17.0074	17.0824	17.1424	17.1245	16.4042	16.6956	16.6986	16.6129	16.6919	16.7011	16.6573	17.0026
68	20.0873	19.7293	20.2211	20.2931	20.3854	20.2849	20.6243	20.1811	20.844	20.8416	20.8033	20.6858	20.6013	20.5035	20.2155	20.4902	20.4494	20.2861	20.0424	20.1641	20.3318	20.35	20.4381	20.378	20.691	20.3283	20.1568	19.9891	20.2463	19.9722	20.4821	20.3889	20.2715	20.3789	20.3039	20.3795	20.2638	20.3268	20.3819	20.5172	20.2279	20.1089	20.0633	20.1334	19.9824	19.9129	20.0271	19.9822	19.8762
69	15.0442	15.0545	14.6669	15.1233	14.8756	14.6819	14.3092	15.2079	16.137	15.9549	16.2483	16.0105	16.0869	15.2136	14.6672	15.2516	15.2681	15.1725	15.1505	15.3781	15.1808	16.0084	16.1871	15.6545	15.4772	15.8417	15.8558	15.5831	15.1498	14.5211	15.1723	15.1565	15.6354	15.4758	15.0227	14.78	15.1665	14.78	15.4097	15.4796	15.4224	15.0575	15.8083	15.6666	16.3829	15.3463	14.6928	15.7267	15.2099
70	20.874	20.761	21.0259	20.7747	20.7386	20.7818	20.7285	20.8482	20.693	20.7075	20.8029	20.6867	20.6273	20.862	20.9086	21.0261	20.9348	21.1213	21.13	21.091	21.1657	21.0075	20.9592	20.8978	20.984	20.9811	20.8068	20.943	20.9541	20.9772	21.2587	21.0892	21.0767	20.8941	20.9311	20.7703	20.8311	20.9686	21.3012	21.2904	21.2832	20.9256	20.8892	20.9547	21.1522	21.1096	21.196	20.903	20.8194
71	24.1604	24.1957	24.3105	22.6624	22.6847	22.6387	22.717	22.6613	23.8707	23.6864	23.7248	23.7065	23.7447	22.1776	22.1916	22.2258	22.2251	23.6468	23.5537	23.6768	23.6139	23.6234	23.5487	23.656	23.699	22.8484	22.9205	22.8134	22.981	23.9698	24.18	24.061	24.0987	24.0933	23.6966	23.8221	23.7493	23.7838	24.8147	24.8599	24.8773	22.6602	22.7617	22.8006	23.4911	23.5322	23.6868	24.1425	24.1672
72	15.5016	15.7753	15.4243	16.2422	15.5132	16.209	16.2908	16.032	16.7728	16.4186	16.5636	16.6562	16.3918	15.3541	16.0479	15.9215	15.7499	16.3802	16.0621	16.7722	16.3468	16.1113	16.3412	16.2486	16.2712	16.1644	16.483	16.3847	15.7926	15.6071	14.947	15.9265	15.8202	15.8705	15.5004	16.1765	16.2572	16.0468	15.9445	15.4438	15.7767	16.1155	15.7471	15.7129	16.0466	16.1021	16.4129	15.6607	15.5148
73	21.2454	21.2266	21.3463	21.2139	21.2373	21.1763	21.1018	21.1359	20.7374	20.8209	20.7948	20.7695	20.9736	22.2681	22.1595	22.2418	22.2361	21.4555	21.4561	21.5233	21.5729	21.1779	21.203	21.3489	21.3181	21.5611	21.5294	21.4441	21.6184	21.2411	21.3155	21.3477	21.3345	21.2534	19.9278	19.7969	19.7495	19.9286	21.622	21.6267	21.5971	20.8737	20.8801	20.874	21.4595	21.4629	21.3894	20.7554	20.7879
74	20.1715	20.0683	20.1003	20.272	20.2037	20.254	20.1742	20.2887	20.4061	20.5729	20.5345	20.5517	20.6432	19.6926	19.7685	19.8257	19.849	20.2827	20.309	20.2478	20.3284	20.1043	20.0918	20.2364	20.1406	20.192	20.1833	20.185	20.1547	20.184	20.1358	20.2079	20.1552	20.1953	19.9212	19.8689	19.9545	19.8919	19.9293	19.9939	19.9552	20.1089	20.2279	20.1744	20.3092	20.2149	20.1897	20.5684	20.4519
75	23.0151	22.9121	23.0008	23.5237	23.4293	23.4482	23.4431	23.5055	23.7418	23.7161	23.8252	23.827	23.9695	23.0259	23.0449	23.1468	23.11	23.5878	23.6272	23.5249	23.5429	23.1613	23.167	23.1057	23.0173	23.4126	23.2961	23.328	23.2103	23.1493	23.2098	23.2803	23.3075	23.286	23.4578	23.4607	23.4703	23.3684	23.0408	23.0609	23.0481	23.3068	23.4232	23.451	23.4292	23.3629	23.433	23.6182	23.5773
76	13.4485	14.3065	16.3749	17.012	16.7612	16.4431	16.7717	16.9703	15.7829	15.6994	16.4839	16.0881	16.2582	13.0982	13.0431	14.8518	13.0156	16.6043	16.8339	16.4809	16.4958	16.5737	16.7117	16.8458	16.6675	16.4445	16.0944	16.6949	16.2421	16.4909	16.1147	15.8301	16.1325	15.9421	16.6293	16.4927	16.2174	16.2409	15.7457	15.106	15.528	17.2677	17.2619	17.1221	16.7389	17.0756	16.9548	15.8211	16.4195
77	23.8842	23.9196	23.7865	23.616	23.6685	23.6567	23.5945	23.6218	23.9883	23.9872	23.9603	23.9513	23.9583	23.7054	23.6837	23.7297	23.6825	23.6406	23.5879	23.6647	23.6443	23.6157	23.6559	23.6828	23.6619	23.9608	24.0316	23.9978	23.9928	23.9753	23.8988	23.9912	23.9586	24.0231	24.1011	24.1176	24.1027	24.1277	23.6713	23.8453	23.6874	24.2361	24.2901	24.2246	23.6313	23.6559	23.6817	23.5425	23.4183
78	19.7728	19.6459	19.8134	19.9641	20.0196	20.0907	20.0394	19.9946	20.3844	20.2931	20.3892	20.4197	20.5486	19.3366	19.4179	19.5041	19.3977	20.1879	20.2042	20.2794	20.2419	20.2018	20.2507	20.3975	20.3168	19.4577	19.7686	19.5878	19.8063	19.8439	20.0273	19.9794	19.9264	19.9476	20.0215	20.1558	20.0119	20.0849	20.014	20.1374	20.1912	20.237	20.2942	20.279	19.844	19.8132	19.8795	19.8612	19.819
79	24.1703	24.1036	24.0666	24.0327	24.109	24.0461	24.0652	24.0328	23.8505	23.9197	23.9332	23.9063	23.8832	23.8609	23.8562	23.8667	23.9078	24.0853	24.0452	24.0949	24.1155	23.9539	23.9674	23.9653	23.9647	24.0254	24.0324	24.0202	24.0585	24.3641	24.3429	24.3484	24.3661	24.4027	23.898	23.8798	23.8651	23.8416	24.0651	24.0473	24.059	23.8961	23.964	23.9376	24.1917	24.1868	24.2037	24.0256	24.0584
80	21.3194	21.2234	21.4181	21.244	21.0544	21.0598	21.0539	21.1514	21.2742	21.1904	21.1106	21.384	21.3307	21.7782	21.6579	21.6559	21.7011	21.1508	21.2652	21.2958	21.2065	21.4549	21.4326	21.4333	21.546	21.4446	21.403	21.4337	21.5274	21.138	21.1947	20.9895	21.0652	21.0896	21.0801	21.2125	21.2702	21.1324	21.3618	21.3506	21.4738	21.3824	21.4433	21.4654	21.1578	21.109	21.1728	21.2035	21.1751
81	28.4907	28.6195	28.4491	28.0509	28.0054	27.9604	27.9881	28.0988	27.6614	27.6017	27.5684	27.527	27.6756	27.37	27.2708	27.1885	27.2188	26.9691	26.9933	26.997	26.9324	28.1441	28.0471	28.0518	27.9197	27.8285	27.7378	27.7624	27.7	28.3805	28.3398	28.336	28.3972	28.4072	28.3363	28.4486	28.4658	28.3912	28.1224	28.1675	28.2116	28.0969	28.0681	28.0546	28.2071	28.185	28.1598	25.2653	25.3992
82	28.3879	28.2637	28.4143	28.066	27.9299	27.9654	28.1231	28.0209	27.5379	27.3498	27.4064	27.3758	27.5641	27.2043	26.9893	26.9365	27.0354	26.7956	26.8193	26.7741	26.801	27.8465	27.85	27.9267	27.8755	27.689	27.7663	27.6419	27.7004	27.9389	28.0106	28.0603	27.9567	28.1082	28.1924	28.2685	28.3082	28.2643	28.0062	28.2568	28.0332	28.0324	28.0333	27.9476	28.3487	28.263	28.3882	25.5925	25.5637
83	22.8448	22.8497	22.8787	22.1677	22.1613	22.0232	22.2075	22.3266	22.695	22.7846	22.9184	22.9213	22.9164	22.6637	22.7242	22.8807	22.836	23.144	23.2763	23.1834	23.2473	22.7179	22.7753	22.8608	22.8056	22.9824	22.8819	22.8039	22.7824	23.1727	23.2913	23.319	23.299	23.3823	22.8501	22.7445	22.8968	22.8077	23.0979	23.2216	23.1554	22.5912	22.7686	22.7117	22.8863	23.0813	22.8369	22.9404	22.7696
84	20.3586	20.3435	20.4184	20.8355	20.8446	20.8967	20.8281	20.8634	20.1526	20.3041	20.3113	20.1489	20.1669	20.5369	20.5511	20.5047	20.3882	20.548	20.3836	20.4553	20.5227	20.4286	20.304	20.5977	20.5045	20.5368	20.5721	20.588	20.6702	20.6121	20.5929	20.7346	20.7018	20.4119	20.4903	20.5209	20.4455	20.509	20.2023	20.1927	20.1696	20.623	20.5004	20.5819	20.7189	20.6613	20.6427	20.2055	20.2884
85	21.0252	21.1141	20.9443	20.9056	20.8905	20.9222	20.8806	20.8817	20.7528	20.6169	20.7348	20.7241	20.6721	20.6837	20.907	20.7704	20.8413	21.0466	20.9489	21.047	20.986	20.909	20.9704	20.8797	20.9427	20.7718	20.8027	20.84	20.868	20.9418	20.8633	20.9587	20.8702	20.9054	20.6174	20.6659	20.8123	20.6917	20.5426	20.4115	20.5598	20.7236	20.9066	20.8122	21.099	21.0056	21.2056	20.8577	20.8505
86	19.0511	18.7538	19.1429	19.6137	19.3219	19.4391	19.2419	19.6591	19.3525	19.3217	19.1469	19.2056	19.5595	19.5869	19.1344	19.2967	19.7065	19.2906	18.692	18.5817	19.3112	19.4027	19.5567	19.2804	19.6445	19.2658	18.9959	18.784	19.1339	19.4301	19.4384	19.1332	18.8059	19.3966	19.1315	18.891	18.8769	19.3534	18.9879	18.8562	19.3937	18.9627	19.0057	19.49	18.6931	18.6699	19.4498	19.246	18.9198
87	23.4803	23.4213	23.4044	23.1939	23.2466	23.1476	23.1786	23.2062	23.1515	23.1467	23.1452	23.1427	23.1687	22.7777	22.8142	22.796	22.7878	23.053	23.0987	23.0379	23.0329	23.1604	23.2001	23.164	23.18	23.3299	23.3151	23.235	23.2056	23.224	23.2338	23.1951	23.1882	23.3227	23.3915	23.3363	23.4066	23.3511	23.0987	23.2017	23.1557	23.0485	23.1062	23.0667	23.5035	23.4453	23.423	23.3238	23.291
88	20.5116	20.4029	20.1391	19.9874	20.145	19.9725	20.0382	19.8705	19.6734	19.861	20.0807	20.1963	20.4285	19.6495	19.6787	19.4355	19.4576	20.5202	19.6559	19.8876	19.8928	20.3247	20.3677	20.2971	20.2221	20.0523	19.8627	19.7091	20.0141	20.0548	20.0045	19.5983	19.7571	20.0526	20.5172	20.2129	20.1005	20.4006	19.8941	19.7562	19.7895	19.8429	19.4073	19.8259	20.0426	20.1533	20.1497	19.9457	19.8707
89	21.4425	21.4412	21.4337	22.195	22.2464	22.1738	22.2113	22.265	21.7406	21.7547	21.7842	21.7663	21.7663	22.1673	22.1826	22.1191	22.146	21.9484	22.0226	22.0054	21.9443	22.3925	22.46	22.463	22.422	20.2622	20.3012	20.2293	20.3382	22.609	22.3828	22.5123	22.4423	22.5066	22.7201	22.603	22.7206	22.661	22.6318	22.5809	22.6354	22.1543	22.2331	22.1144	22.5918	22.5081	22.5173	22.2231	22.2357
90	24.5641	24.5964	24.5116	24.6634	24.6265	24.6096	24.5931	24.5996	24.4288	24.4524	24.4612	24.4238	24.4475	24.5121	24.5849	24.5495	24.5735	24.2498	24.1325	24.2011	24.1622	24.6621	24.6679	24.6516	24.6069	24.9054	24.8561	24.8582	24.7562	24.5404	24.5269	24.5199	24.5274	24.5294	24.7022	24.5934	24.6667	24.5728	24.0069	24.0819	24.0434	24.6829	24.7847	24.7339	24.6929	24.6118	24.5907	24.278	24.2603
91	18.0827	16.9375	17.1578	16.8978	16.625	17.033	16.6377	16.9778	16.2068	16.5712	16.472	17.2519	16.0023	17.2853	17.6396	17.2719	17.9567	17.143	16.9142	17.1904	16.5535	16.5304	16.6303	18.7512	17.1767	16.3577	18.3592	15.9557	15.6864	16.8366	16.9048	16.2572	18.5794	15.94	16.4972	16.7176	15.2188	17.8753	17.0696	16.9891	16.5182	15.6179	15.8902	17.0123	17.5696	17.1547	16.7657	16.4567	17.8771
92	24.9837	25.042	24.9609	25.0864	25.1114	25.1375	25.0943	25.1105	25.0782	25.1954	25.2378	25.1255	25.0519	24.9086	24.9494	24.9509	24.8945	25.1193	25.0561	25.0472	25.0426	24.7374	24.6978	24.7022	24.6871	24.8728	24.8705	24.8919	24.8453	24.9837	24.9526	25.0294	25.0255	24.929	24.7406	24.6937	24.7897	24.6877	25.0857	25.0663	25.062	24.5399	24.6261	24.6326	24.9842	24.9711	24.9563	24.5622	24.5925
93	28.6941	28.7069	28.5481	28.1591	28.1788	28.1177	28.059	28.0932	28.5948	28.7081	28.6995	28.6725	28.625	28.7434	28.7394	28.8554	28.7273	28.4199	28.4212	28.4353	28.3766	28.4797	28.5385	28.4182	28.4035	28.6842	28.6367	28.6735	28.4233	28.8163	28.5772	28.7073	28.6272	28.7063	28.5472	28.5966	28.5765	28.6576	28.5591	28.5757	28.5351	28.6084	28.4586	28.6515	28.0787	28.0075	27.8445	28.108	28.1134
94	25.0871	25.2599	25.0599	24.9345	24.8852	24.8386	24.7267	24.8028	24.8351	25.0373	24.9171	24.9127	24.9891	24.7351	24.8244	24.8007	24.813	24.4831	24.6206	24.4147	24.4753	25.0344	25.0667	25.1268	24.9438	25.2588	25.1735	25.2383	24.9574	25.1605	24.9919	25.1456	25.0851	25.2386	25.0539	24.883	25.0922	25.0178	24.9918	24.8801	24.8696	24.9371	25.0924	24.9427	24.2743	24.3808	24.2331	24.5774	24.5155
95	23.3626	23.3895	23.353	23.7295	23.6461	23.6072	23.6663	23.5753	23.1731	23.3389	23.347	23.1215	23.1233	23.8669	23.856	23.8307	23.8562	23.5255	23.5236	23.523	23.5762	23.4707	23.4364	23.472	23.3821	23.6708	23.836	23.8353	23.8495	23.755	23.7215	23.7327	23.5956	23.6695	23.3799	23.3566	23.4222	23.3551	23.6556	23.5242	23.4943	23.4467	23.4667	23.4975	23.7041	23.7197	23.7204	23.5158	23.4653
96	26.1872	26.3212	26.2245	26.4296	26.3376	26.3506	26.2783	26.4803	26.6052	26.6867	26.631	26.695	26.8351	27.119	27.2346	27.3042	27.2676	25.6435	25.7497	25.7163	25.7283	25.7186	25.7309	25.8228	25.7543	26.6885	26.636	26.5918	26.6078	26.183	26.218	26.2156	26.2589	26.309	25.7291	25.6536	25.8075	25.7292	27.1664	27.199	27.2383	26.3449	26.4474	26.3177	26.2075	26.2548	26.1328	26.6447	26.5849
97	25.0683	25.2038	25.2351	25.3341	25.3531	25.2686	25.4195	25.4398	25.5728	25.7352	25.6705	25.6137	25.8169	26.1251	26.2346	26.2607	26.2435	24.7815	24.6608	24.6653	24.7451	24.7219	24.5337	24.6406	24.5895	25.6383	25.5599	25.6062	25.6387	25.1953	25.205	25.1418	25.2527	25.2783	24.4959	24.5517	24.5788	24.6892	26.2284	26.2024	26.2984	25.3348	25.3773	25.3693	25.1879	25.1723	25.1009	25.62	25.5991
98	26.5	26.5817	26.4773	26.6723	26.6434	26.6481	26.5719	26.6813	26.3036	26.3283	26.366	26.3548	26.4189	26.4601	26.5103	26.5034	26.4873	26.507	26.5227	26.4876	26.5061	26.5452	26.5741	26.6493	26.577	26.5747	26.5007	26.5297	26.4339	26.4744	26.4399	26.4939	26.4844	26.5434	26.4179	26.3795	26.4947	26.4326	26.4287	26.4827	26.4716	26.4415	26.5489	26.4647	26.7586	26.7239	26.6855	26.4924	26.4314
99	22.4338	22.4331	22.4207	22.4506	22.3853	22.3492	22.3617	22.4149	21.8676	21.8881	21.9457	21.9314	21.9158	22.3068	22.3234	22.3448	22.3154	22.1373	22.0682	22.116	22.0939	22.3807	22.2575	22.3042	22.3373	22.3209	22.2609	22.2318	22.3394	22.2385	22.1482	22.2161	22.2369	22.1678	22.2277	22.2525	22.2439	22.3058	21.7482	21.8032	21.7374	22.2043	22.2089	22.212	21.9925	21.9349	21.9687	21.7878	21.8149
100	16.9568	11.7926	16.7662	16.5677	17.5344	17.1328	17.3581	17.0327	17.4798	17.5919	16.8848	17.5238	16.805	17.726	17.8947	17.7636	18.0385	16.625	16.6598	17.2206	16.9626	17.1944	15.1207	16.65	17.0402	16.9426	17.1802	16.7804	16.3591	17.1975	17.3309	17.425	16.8247	16.6233	15.9227	16.8129	17.0215	16.717	17.0853	16.6196	14.3541	17.0357	17.3386	17.0733	14.9487	16.6499	16.5702	17.2411	17.1205
101	18.4893	18.3081	18.5367	19.3581	19.2926	19.0924	19.2561	19.3315	18.4732	18.9019	18.9672	18.8121	19.1114	19.4915	19.2874	19.4681	19.5369	18.8548	18.8905	18.6716	19.0418	18.808	19.0261	18.8973	18.9962	18.8845	19.1539	18.485	18.7011	18.8834	19.0939	19.0469	18.7085	19.0587	18.8635	18.9788	18.6764	19.0249	18.7662	18.6312	18.6038	18.7515	18.9197	19.0503	18.8975	18.3435	18.8291	18.8375	18.665
102	24.7126	24.7347	24.8001	24.8158	25.0109	24.9143	25.0002	24.8433	24.9561	24.8296	24.8448	24.931	24.7327	24.7991	24.8147	24.8013	24.76	24.9195	24.7872	24.9423	24.8434	24.6869	24.6721	24.6409	24.7049	24.7399	24.7361	24.7147	24.8202	24.8962	24.8255	24.8118	24.7953	24.7362	24.9475	24.9324	24.8253	24.9471	24.6559	24.6686	24.6765	24.5326	24.5812	24.5312	24.5516	24.5402	24.618	24.6429	24.6657
103	19.8736	19.9967	19.9149	18.7044	18.83	19.0338	18.687	18.6748	19.454	19.0465	19.3355	19.5127	19.0934	18.9316	18.8491	18.7942	18.931	19.5629	19.5118	19.9931	19.7968	19.5064	19.3239	19.4683	19.3704	19.277	19.243	19.5402	19.656	20.0114	19.6773	19.7784	19.6914	19.6132	19.4895	19.484	19.5341	19.5465	19.8758	19.6703	19.9729	19.6668	19.2829	19.0276	19.5253	19.343	19.6471	19.2688	19.4753
104	24.2285	24.1853	24.2987	22.6399	22.5598	22.6632	22.5589	22.6087	24.2423	24.0109	24.1822	24.0206	24.1489	21.9979	21.8696	21.9785	22.0832	23.8066	23.6433	23.9543	23.6662	23.695	23.4874	23.404	23.6332	22.9632	23.2101	23.1393	23.3926	23.8792	24.0217	23.9248	24.0321	23.8804	24.2378	24.4519	24.3428	24.4114	24.7818	24.5933	24.7381	23.2979	23.1108	23.217	23.4894	23.5063	23.8072	24.8327	24.7841
105	21.8397	21.9422	21.9951	20.8725	20.7529	20.7044	20.5595	20.6573	21.573	21.5317	21.2109	21.4141	21.8667	21.4909	21.6412	21.8062	21.6498	20.2673	20.2713	19.9673	20.4713	21.5947	21.8056	22.0984	21.623	22.0257	21.9264	21.6913	21.9609	21.8586	22.0238	22.0866	21.8838	21.7857	21.7467	21.6991	21.8613	21.7717	21.6217	21.9273	21.9158	20.7803	21.4726	21.0621	21.297	21.229	21.3277	21.1415	22.0702
106	17.9171	17.957	18.233	18.0506	18.0913	17.3554	17.3907	17.5824	18.3904	17.4496	17.938	17.9772	18.1464	18.3536	18.9776	18.4439	18.4778	18.2426	18.0798	18.1717	18.2933	18.2848	18.3348	18.8127	18.4521	18.5907	18.7461	18.6279	18.7169	18.2359	18.4179	18.5372	18.5021	18.705	18.7364	18.7698	18.9561	18.5483	18.6578	18.5057	18.3259	18.0806	18.3842	18.2999	18.1999	18.0652	18.2243	17.8767	18.4411
107	20.8826	20.9523	20.7286	20.2995	20.2905	20.3145	20.0934	20.3897	20.4499	20.5613	20.4215	20.504	20.5826	20.4203	20.5285	20.6187	20.6361	19.8707	19.8649	19.896	19.8594	20.5481	20.7291	20.783	20.5291	20.3589	20.3432	20.3557	20.3471	20.6708	20.7725	20.5651	20.6874	20.6687	20.9743	20.8134	20.9794	20.7449	20.7281	20.9114	20.9038	20.0758	20.2014	20.0089	20.1975	20.4216	20.2538	22.0216	21.8321
108	18.3223	18.4382	18.2523	18.1439	18.1051	18.3029	17.936	17.9438	17.9729	17.9243	17.9998	17.97	18.4497	18.4773	18.6324	18.5805	18.7455	17.971	17.3901	17.6974	17.3629	18.1538	18.8351	18.8967	18.6519	18.8025	18.5937	18.6427	18.6508	18.2289	17.9037	18.3093	18.1759	18.6394	18.3601	17.775	17.8632	17.9246	17.8436	17.8123	17.9875	17.4552	17.8655	17.1831	18.0176	17.4673	17.8153	18.9424	18.8505
109	20.8872	21.1207	20.7709	20.6087	20.7746	20.6423	20.2233	20.5349	20.8485	21.1482	21.1286	20.9198	21.2501	21.0308	21.5806	21.1911	21.293	20.5175	20.8623	20.595	20.8391	21.0047	20.7056	20.7385	20.75	21.5403	21.1758	21.0376	20.8818	21.041	20.7283	20.9286	21.0823	21.3083	21.0042	20.7873	21.3017	20.8311	21.4524	21.4317	21.2251	20.5142	21.1809	20.8608	20.9181	21.0669	20.7195	22.4871	22.0761
110	25.1676	25.1853	25.2119	24.9561	25.0598	25.1584	25.0735	25.0039	25.3702	25.4106	25.4302	25.434	25.4965	25.3086	25.3092	25.3751	25.4701	24.994	25.1303	25.04	25.0625	25.1694	25.286	25.4238	25.4221	25.2662	25.1798	25.1213	25.2643	25.6047	25.6446	25.7323	25.7723	25.7365	25.488	25.4136	25.535	25.4226	25.5934	25.4295	25.5972	25.2155	25.3594	25.309	24.0977	24.3921	24.3222	26.4083	26.5926
111	22.8266	22.8374	22.6286	23.6747	23.8067	23.7261	23.575	23.7506	23.0348	23.2125	23.1381	23.1385	23.2854	23.6819	23.615	23.6245	23.6852	23.6401	23.5919	23.5551	23.6202	23.5198	23.6605	23.6937	23.4969	23.5571	23.5934	23.5851	23.6053	23.7002	23.544	23.6325	23.5809	23.7063	24.0818	24.3557	24.1518	24.1647	24.2317	24.7961	24.7723	23.6732	23.4015	23.456	23.761	23.6619	23.4907	24.9009	24.9017
112	22.8035	22.6558	22.6162	22.9283	22.8332	23.0739	22.92	22.9377	22.4927	22.3046	22.2489	22.3942	22.4512	22.876	23.1036	22.9203	22.8485	22.5131	22.4095	22.5254	22.3663	22.5782	22.8985	22.9388	22.8094	23.1109	23.1202	23.1624	23.2037	22.4306	22.1721	22.3028	22.3563	22.459	22.3397	22.7513	22.5857	22.5486	23.5448	23.7898	23.6123	24.1576	23.9141	24.0062	23.2481	23.1641	23.0837	23.2118	23.0477
113	15.2172	14.5896	15.1617	14.6229	13.7968	14.9403	21.819	14.1744	14.8386	14.6281	14.1717	13.8072	21.666	22.5456	22.5807	22.6209	14.4022	13.571	15.0399	15.1701	22.2746	13.5117	13.5495	21.1919	15.2504	14.1227	22.1013	22.0627	14.6808	16.6598	14.6157	14.673	13.7425	12.71	21.9029	13.4338	14.7772	15.9284	15.6389	22.6099	16.0584	22.3494	22.4363	22.4383	13.995	13.8515	14.7623	23.2056	22.9314
114	22.0078	22.2413	22.2331	14.6018	13.7286	15.0079	17.3157	15.0626	15.2946	14.0971	14.2062	16.4165	13.9538	14.1097	13.9627	12.7956	14.9411	21.7473	21.7365	21.9841	21.6821	14.609	14.2874	13.5996	14.1411	21.9355	22.1944	22.0581	22.2389	23.0566	23.2708	22.8526	23.0992	23.0891	15.1366	17.0861	16.0723	13.8017	14.6016	13.536	16.2494	17.3856	14.2105	16.8738	23.1811	23.1314	22.9169	23.2177	23.0368
115	20.718	20.81	20.7528	13.6571	13.2843	12.8045	13.996	13.1313	14.7192	15.3492	14.4575	15.6027	14.3135	14.7528	15.185	14.9664	15.5921	20.2552	20.1014	20.4171	20.0649	14.1592	14.7604	13.7816	17.0568	20.517	20.4884	20.5181	20.7711	20.5135	20.4128	20.4761	20.4794	20.2315	14.9958	13.5316	13.1296	15.7609	20.1139	20.3395	20.3433	14.7664	13.5907	15.525	20.2238	20.1577	20.2408	19.9225	20.2186
116	21.22	21.434	21.38	20.3791	20.4367	20.5859	20.4389	20.2984	22.1253	22.0167	22.1156	21.9709	21.739	21.4842	21.5115	21.413	21.3988	20.5066	20.1699	20.6167	20.4808	21.3474	21.2676	21.3284	21.4125	21.0098	20.9258	20.8011	21.1964	20.8504	20.7175	20.8244	20.6735	20.6806	20.5264	20.7325	20.8301	20.9572	22.8075	22.8727	22.9802	21.448	21.4495	21.4344	20.5181	20.3044	20.7518	23.0279	23.1571
117	20.4383	20.5401	20.9727	21.0257	20.8387	21.2655	21.0034	21.1683	20.9332	21.1452	20.9878	21.0992	21.2038	21.6359	21.3606	21.182	21.0178	19.6665	19.8592	18.4909	19.7337	20.5828	20.7985	20.6777	21.021	20.255	20.1918	20.2857	20.2539	20.8923	20.883	20.6913	20.89	20.502	21.6434	21.5313	21.7062	21.5204	20.8163	20.8678	20.949	21.3803	21.1565	21.3954	20.4063	20.3966	20.2428	21.7295	21.719
118	21.8713	21.8023	21.712	22.1199	22.1678	22.0692	22.4157	22.1832	22.3199	22.4024	22.3899	22.3305	22.5356	22.3581	22.4558	22.2722	22.3494	20.8866	21.2978	20.9739	20.8419	21.7217	21.5933	21.5318	21.8362	21.064	21.0419	21.0712	21.3432	21.9776	21.8765	21.8621	21.4217	21.7663	22.7404	22.5122	22.7794	22.1889	22.7609	22.7062	23.0054	22.1784	22.7384	22.1927	21.6399	21.7398	21.5388	22.1751	22.1491
119	18.5414	18.4428	18.5209	17.1269	17.6341	17.4866	17.7427	17.4239	17.9769	18.137	17.9405	18.0794	18.1796	18.6608	18.3734	18.5767	18.744	17.8938	18.0979	18.0336	18.079	17.3685	17.358	17.3046	17.2724	18.1153	18.1735	17.9404	18.3086	17.317	17.2137	16.9279	17.2498	17.1291	17.7105	17.745	17.6388	17.7154	18.6874	18.5855	18.8546	17.6908	17.5079	17.8788	17.9909	18.0433	17.8713	19.1353	18.901
120	17.5079	17.4966	17.7808	19.1566	19.2383	18.8711	18.8978	19.0444	18.566	18.818	18.5833	18.7735	18.6732	19.5325	19.7501	19.7127	19.598	18.0551	18.1623	17.9909	17.8297	17.7292	18.2847	18.1972	18.1242	19.4695	19.4895	19.6589	19.3881	18.2353	18.2525	18.6421	18.4738	18.6367	18.7429	18.681	18.9262	18.5479	19.6467	19.5272	19.5936	18.9417	19.1103	19.0546	18.2225	18.3371	18.2675	19.7952	19.816
121	19.2509	19.5114	19.7544	18.961	19.5638	19.4229	19.3296	19.0214	19.0864	18.6003	19.2106	19.0348	19.1833	19.6721	19.2246	19.6913	19.8205	18.7363	18.7659	18.7634	19.0054	19.4128	19.6906	19.1644	19.5341	18.8814	19.1773	19.2829	19.2251	19.15	18.7813	19.1613	19.0494	19.0403	18.3181	18.7599	18.6988	18.8393	19.7514	19.9385	20.2137	20.0239	20.3776	20.0511	18.9017	18.9498	19.2967	20.6766	20.5809
122	18.1709	18.1287	18.3137	18.5056	18.4163	18.1969	18.4474	18.6915	18.8595	19.0796	19.1124	19.3461	19.0045	19.1756	18.7268	19.2005	19.097	17.9082	17.7886	17.9114	17.9471	17.3124	17.6452	17.391	17.6714	18.6587	18.7127	18.8334	18.735	18.0847	17.9554	17.9166	17.8957	18.3624	18.6031	18.727	18.1644	18.435	19.0261	19.1906	19.0196	19.2496	19.1691	19.2107	18.3094	18.0469	18.2851	19.0482	19.1444
123	21.0258	21.1277	21.2724	20.5273	20.4387	20.4681	20.4332	20.3647	20.5457	20.6364	20.6833	20.4036	20.4665	21.1402	21.1533	21.178	21.0596	19.0309	18.6818	18.9227	18.9187	19.6252	19.392	19.2933	19.5832	20.2642	20.2675	20.1744	20.6246	20.9363	21.2388	20.8733	21.3869	21.0461	21.2228	21.253	21.2861	21.3384	21.424	21.071	21.3148	19.6724	19.7528	19.561	19.313	20.017	19.5198	20.8622	20.8457
124	18.2875	18.3782	18.1789	17.0838	18.3961	18.1345	17.5453	18.1614	18.3989	18.703	19.0324	18.2286	18.381	19.1097	19.0256	19.3713	19.5298	19.8084	19.4728	19.5915	19.6107	18.8448	18.5645	19.1719	18.8825	18.9022	18.6917	18.8795	18.3653	17.6843	17.5648	18.0918	18.2024	18.6118	18.944	18.7624	19.3797	19.1487	19.9321	19.3205	19.655	18.4385	18.4932	18.4883	18.6668	19.2694	18.9446	19.1629	19.4687
125	23.6566	23.6974	23.5073	23.2735	23.2117	23.2897	21.7937	23.2906	23.4518	23.7703	23.7975	23.3737	23.2321	21.5968	23.0736	23.3305	23.2164	22.615	23.4911	12.6712	21.2862	22.2808	23.5516	23.8457	23.5585	23.8452	23.741	23.383	23.8018	21.744	23.3946	21.5308	22.2712	22.8466	22.3827	23.3209	23.5579	23.3091	23.2602	23.1379	23.3834	23.1648	23.6303	23.4341	23.1443	23.4711	23.2032	24.3569	24.2035
126	14.3707	17.0772	16.4489	13.9489	14.6326	13.7034	13.2138	13.6262	17.4172	15.2278	13.4976	14.4906	17.2818	17.3506	17.3494	17.5376	15.9924	15.5059	13.6766	15.9792	14.6356	17.3837	17.8169	17.8273	14.5819	17.7398	17.7382	14.7443	15.7195	14.6674	14.5294	14.0364	15.1764	17.2384	13.8083	17.0159	17.3988	16.2109	13.8625	14.3869	14.6789	14.9631	17.1028	13.4221	14.0152	16.1768	13.9106	18.4199	18.0676
127	19.2128	19.2273	19.5562	19.9699	19.8145	19.6223	19.5634	19.9644	19.577	19.4824	19.8868	19.8488	20.2544	19.3074	19.5699	19.5587	19.3823	19.3373	19.8142	19.211	19.7413	19.0704	19.2575	19.3092	18.9012	19.8486	19.9853	19.5823	19.9414	19.6851	18.9619	19.7935	19.9521	19.7354	19.0527	18.7475	19.0509	18.7636	19.3403	19.3869	19.19	19.7117	19.4573	19.5286	20.1372	20.2161	20.2609	19.8999	20.459
128	22.0332	22.3703	21.9601	22.0325	21.9089	22.116	21.7259	22.2505	22.278	22.3718	22.4549	22.5431	22.2951	22.4329	22.709	22.5888	22.6475	21.5385	21.6976	21.5209	21.6406	22.504	22.5903	22.9662	22.6363	22.8433	22.6973	22.4272	22.3327	22.9201	22.4945	23.0115	22.7595	23.0296	21.9925	21.4774	22.1551	21.885	22.5503	22.3178	22.7807	22.5696	23.1872	22.2425	22.1147	22.0795	21.9542	23.0769	22.836
129	22.9329	23.2651	23.3454	22.5857	22.6677	22.5297	22.5619	22.5945	23.2137	23.2719	23.3627	23.3863	23.2262	22.672	23.0469	22.7325	23.0285	23.0758	23.0674	23.1891	23.1795	23.4825	23.6139	23.553	23.3631	23.5137	23.628	23.6971	23.4479	22.6999	22.7819	22.8611	23.2679	23.2171	23.3017	23.3096	23.3651	23.1842	23.8673	24.0008	23.9934	23.6852	23.6477	23.6487	23.5001	23.668	23.4416	24.6616	24.58
130	21.8465	21.7985	21.9311	21.41	21.5425	21.2278	21.1923	21.123	21.7387	22.0778	21.581	21.8147	21.6826	22.4237	22.4757	22.117	21.7404	21.8548	21.0694	21.8743	21.619	22.1441	21.932	21.8025	22.2261	22.2416	22.2743	22.1353	22.8982	22.2937	21.8977	21.9238	22.0223	21.9532	20.0258	20.7227	13.2847	20.7243	21.3405	21.4947	20.9593	21.9267	21.5572	21.8535	21.7186	21.8235	22.1736	22.0699	21.7321
131	18.3085	18.8943	18.7428	17.1561	17.5113	17.1347	17.7291	17.2084	16.8708	17.8268	18.0937	17.8469	17.6669	18.8688	19.4744	19.3248	19.389	18.829	19.2851	18.4209	18.5685	18.3784	18.1026	17.8399	18.259	17.5316	18.0872	17.6167	18.0041	19.5923	19.2013	19.3594	19.5153	19.3401	19.2833	18.7368	18.9446	19.0462	19.6097	19.15	19.2971	19.2154	19.1749	18.512	16.9505	17.8801	17.8592	19.7478	19.651
132	18.7043	18.7608	18.8394	17.7578	17.8056	17.8455	17.7249	17.7392	18.8481	18.8752	18.9018	18.9854	18.9946	20.5111	20.4798	20.5116	20.4809	18.1917	18.0784	18.1948	18.1437	18.1689	18.1448	18.0753	18.2047	18.1721	18.2026	18.0494	18.2737	17.9899	18.1233	17.9186	17.9906	17.8432	18.4235	18.5054	18.3143	18.4189	18.3967	19.0275	18.6056	20.6621	20.6523	20.5949	17.8279	17.8563	17.8459	18.7569	18.8061
133	28.8013	28.7421	28.6523	28.3522	28.4007	28.4095	28.3902	28.4984	28.9072	28.9681	28.8348	28.5424	28.7758	28.651	28.7265	28.5889	28.7522	28.3315	28.3711	28.548	28.4782	29.26	29.2321	29.4658	29.2244	28.7088	28.7252	28.9674	28.7387	28.9922	28.8255	28.9378	28.9586	28.8845	28.7979	28.7344	28.8746	28.7831	28.7908	29.0187	28.9309	28.5935	28.6521	28.4628	28.8204	28.7669	28.688	29.3144	29.3435
134	27.5141	27.7551	27.6552	27.7576	27.6382	27.66	27.6378	27.6527	27.5643	27.565	27.944	27.7431	28.1169	28.2958	28.5753	28.5661	28.6198	27.5242	27.6633	27.42	27.3522	27.647	27.5968	27.5348	27.6408	28.0452	28.0089	27.9069	27.6853	27.8359	27.7672	27.8748	28.047	28.2327	27.9734	27.7377	28.1635	27.8624	28.4418	28.2466	28.4869	27.5348	27.8752	27.4972	27.8197	27.8896	27.697	28.1107	28.0287
135	22.757	23.952	24.6041	24.6374	24.564	24.4894	23.4017	23.8229	24.0044	24.6813	24.1121	23.816	23.8034	23.1524	23.0326	23.6115	23.2402	23.3324	23.4826	23.721	23.8397	24.826	24.5442	24.496	24.3717	24.4155	23.9006	24.7231	23.8259	24.6789	24.4075	24.2354	24.3047	24.1422	24.6194	23.8523	24.8256	23.9213	23.8273	23.955	24.7572	24.4259	23.8057	23.9941	24.1994	24.2679	23.61	24.9406	23.5514
136	28.3953	28.7295	28.5292	28.7726	28.5847	28.7512	28.9604	28.6032	28.8081	28.9365	29.0047	28.6579	28.9211	28.1988	28.6055	28.4011	28.6402	28.3326	28.4531	28.4588	28.5052	29.122	29.1131	29.2535	29.3164	28.7946	28.8918	28.7686	29.0632	28.7143	28.7953	28.9082	28.7847	28.5545	29.0863	28.5923	29.2013	28.7129	29.0998	28.7565	29.0695	28.9125	29.2038	28.8205	28.9034	28.8392	29.1242	29.2145	29.4975
137	30.2998	30.412	30.3945	30.2851	30.3641	30.2914	30.4514	30.2878	30.58	30.3889	30.5667	30.3702	30.3293	30.3893	30.4923	30.4258	30.5313	29.9639	29.9367	29.9558	29.9733	30.841	30.6592	30.8779	30.9725	30.3549	30.461	30.4299	30.5594	30.4561	30.4075	30.4371	30.4984	30.3851	30.3827	30.3203	30.3354	30.4925	30.5051	30.5668	30.6361	30.4983	30.5357	30.3237	30.4037	30.4727	30.512	30.8155	30.596
138	28.5226	28.8073	28.5965	28.3553	28.4338	28.2096	28.6702	28.3362	28.7981	28.7991	28.7935	28.4874	28.2714	29.0523	29.178	29.3254	29.4214	28.6045	28.2547	28.7291	28.5381	28.3237	28.3906	28.5422	28.4355	28.3188	28.7607	28.4588	28.7098	28.7804	28.748	29.0059	28.694	28.8281	28.7527	28.2388	28.5407	28.9011	29.1866	29.565	29.5093	28.6572	28.7223	28.377	28.7906	28.79	28.974	28.8368	29.0505
139	23.0995	23.4387	23.0478	23.022	23.2585	22.9059	22.5206	22.8021	22.7421	23.1992	22.3407	22.5854	23.3425	23.3525	24.1491	23.9513	23.3996	22.782	22.8035	22.6962	22.6979	22.419	23.1694	23.4952	22.9287	23.8994	23.5816	24.2491	23.1127	23.3563	23.1975	23.2396	22.7915	24.0683	23.6486	22.866	23.9059	23.1105	23.8446	23.6665	24.0117	22.5776	23.6001	22.4248	23.1336	23.5491	23.0579	23.8982	23.4215
140	26.4167	26.659	26.4689	26.8124	26.9434	26.8114	26.7287	26.8794	27.0027	27.0162	27.0233	26.8787	27.1422	25.7132	25.8992	25.9561	25.9326	26.3207	26.29	26.2867	26.2842	27.7541	27.8524	28.0137	27.816	26.8238	26.7467	26.8191	26.8015	26.2941	26.1915	26.3036	26.2955	26.3034	26.8231	26.8005	26.96	26.8965	25.8616	26.0803	25.9866	26.8399	26.9689	26.9314	26.7026	26.8519	26.7924	27.7635	27.74
141	25.8357	25.6627	25.7049	25.4972	25.721	25.6458	25.642	25.6248	26.0598	25.9528	25.9193	26.0289	25.8145	25.0791	25.1531	25.0878	25.0513	25.428	25.3551	25.8958	25.4934	26.0627	26.1597	26.1298	26.2421	25.6208	25.777	25.699	25.6649	25.8771	25.6502	25.6282	25.58	25.7197	25.44	25.6739	25.499	25.6113	25.0661	25.1443	25.2503	25.5554	25.5581	25.6009	25.5749	25.6043	25.7119	25.6884	25.6401
142	27.0077	27.038	27.1732	26.9819	27.1839	27.0103	27.1484	26.905	27.3451	27.1648	27.2403	27.1587	27.0653	26.1599	26.1331	26.2775	25.9971	26.6339	26.3859	26.6924	26.6087	28.0992	28.0401	28.1868	28.285	27.3439	27.2402	27.2406	27.2494	26.7909	26.9342	26.8662	26.9347	26.7228	26.8946	27.0601	27.3585	27.1126	26.8399	26.8463	26.9647	27.412	27.4777	27.3675	26.9742	27.1903	27.129	27.8281	28.0263
143	21.2497	21.4084	21.1789	21.0817	21.0977	21.3285	21.3214	21.4443	21.4139	21.2904	21.5741	21.2388	21.485	19.9941	20.2463	20.0545	20.3757	20.7201	20.6312	20.9189	20.7742	22.3272	22.3972	22.5475	22.4132	21.4944	21.5356	21.6384	21.3596	21.0306	21.0634	20.8609	20.8538	21.1997	21.31	20.9741	21.4107	21.1966	20.3114	20.6103	20.3659	21.4461	21.3103	21.4642	21.3774	21.3683	21.3007	22.2345	22.2111
144	25.5686	25.621	25.744	25.4469	25.3742	25.3079	25.3732	25.3532	25.7521	25.8125	25.8254	25.8636	25.7038	25.7635	25.768	25.8264	25.7577	25.8194	25.7498	25.8364	25.8493	26.4835	26.2994	26.4853	26.5128	26.2146	26.227	26.1922	26.2659	26.3951	26.4009	26.3497	26.3835	26.3882	25.6758	25.8023	25.7341	25.6963	27.3486	27.4256	27.1529	26.6458	26.6148	26.7792	25.9469	25.9182	25.9383	26.0874	26.0614
145	26.2412	26.2473	26.3076	23.7109	23.7761	23.7448	23.7458	23.7282	24.6003	24.7498	24.7971	24.5583	24.6125	22.833	22.8172	22.8183	22.6705	22.0714	22.3575	21.9698	22.3312	26.1291	26.1152	26.112	26.2057	26.2521	26.3218	26.3558	26.2161	25.6758	25.7927	25.906	25.9298	25.8009	25.1462	25.2139	25.2399	25.2054	24.3414	24.4091	24.2185	24.9213	24.9544	25.0177	25.6992	25.6686	25.7399	24.266	24.2357
146	26.502	26.5534	26.576	24.8832	24.8147	24.8251	24.8515	24.8809	25.9595	25.965	25.9426	25.9137	26.1255	24.3683	24.3909	24.4896	24.433	25.7906	25.8003	25.9607	25.8775	25.9375	25.878	25.9219	25.9035	25.0417	25.0506	25.0827	25.1102	26.3396	26.5252	26.3792	26.4858	26.3959	26.0962	26.2351	26.1818	26.1982	27.1728	27.2506	27.2606	25.2044	25.2054	25.2106	25.7558	25.821	25.7653	26.4727	26.4806
147	27.1467	27.2225	27.1361	26.4377	26.5572	26.4598	26.4394	26.5191	27.3048	27.3106	27.3928	27.3342	27.3562	26.4649	26.5562	26.6166	26.54	27.1391	26.9523	27.1458	27.0224	26.8178	26.8286	26.8747	26.8875	27.7242	27.7792	27.7649	27.7739	27.2075	27.1348	27.2562	27.2738	27.1473	27.5917	27.5652	27.7683	27.7375	27.187	27.2835	27.2268	27.5349	27.6261	27.5613	26.7184	26.831	26.9872	29.1448	29.1086
148	25.8443	26.0119	26.0469	25.0216	25.2528	25.1307	25.2648	25.0431	26.1969	26.1244	26.0701	26.2169	26.1324	25.2527	25.2398	25.2966	25.0749	25.7853	25.7266	25.813	25.8007	25.5259	25.834	25.6996	25.8434	26.3393	26.4975	26.3733	26.4451	25.786	26.1074	25.9193	25.7902	25.8444	26.4057	26.2766	26.3837	26.211	25.8605	25.9567	25.9821	26.2769	26.3114	26.1548	25.5968	25.5536	25.6329	27.6558	27.8516
149	23.1543	23.124	23.5159	22.0988	22.5463	22.0304	22.3035	21.9558	23.367	23.431	23.3613	23.0736	23.019	22.0897	21.8819	22.1254	21.7731	22.8269	22.5017	23.0106	23.0756	23.2146	23.1777	22.862	23.3735	23.6329	23.5795	23.268	23.7236	22.9568	22.8555	23.1249	22.9021	23.0035	22.6848	23.2603	22.9293	23.3451	23.2785	23.4644	23.5129	23.8258	23.869	23.885	22.6757	22.9432	22.7835	24.4648	24.4231
150	15.7811	16.2461	14.0753	20.6994	20.6583	20.6724	20.6523	20.7464	15.5719	15.4818	16.4693	13.7432	13.6668	18.9645	18.9945	18.9935	18.8866	14.3941	15.0543	14.4938	14.7754	22.0086	21.9914	22.0562	22.1334	23.6573	23.6686	23.5901	23.731	21.2819	21.3278	21.3097	21.2903	21.2967	19.0735	19.2515	19.0559	19.1122	21.6014	21.8739	21.6756	22.6635	22.7646	22.7144	24.0499	24.121	24.0767	21.0496	21.1129
151	18.6512	17.4882	17.2921	17.0368	16.6554	17.3241	16.8518	17.5167	16.9541	16.9854	17.0094	18.1037	16.5825	17.4415	17.6217	17.0637	18.0706	17.3328	17.1784	17.6526	17.2069	16.3879	16.5398	18.9154	17.2375	16.9505	18.9712	16.2127	16.8452	16.4105	17.2698	16.4601	18.9121	16.0454	16.3544	17.1782	16.3368	17.881	17.414	17.0954	15.9342	16.8834	16.5565	18.003	18.212	17.6452	16.3628	16.4157	17.8465
152	24.3267	23.1046	23.1184	22.8292	22.6351	23.1853	22.9861	23.4666	22.9259	22.8849	22.927	23.6856	22.646	23.0316	23.426	22.6449	23.8374	23.3843	23.219	23.2977	22.7861	22.6216	22.6425	25.0837	23.224	22.8552	24.6275	22.6875	22.4695	22.3726	22.9925	22.3262	24.7057	22.0936	22.7164	23.3733	22.3273	24.0959	23.156	23.1163	22.541	22.9632	22.1572	23.8272	24.0735	23.213	22.4328	22.5398	23.8718
153	28.7341	28.7061	28.7436	28.601	28.7091	28.6168	28.6611	28.637	29.2065	29.022	29.0442	29.0635	29.0927	28.5749	28.5351	28.6186	28.479	28.6233	28.569	28.6647	28.5664	28.5307	28.7921	28.6902	28.6953	28.6615	28.7441	28.5939	28.5959	28.3577	28.3774	28.3984	28.2362	28.4597	28.593	28.6076	28.6216	28.5677	28.525	28.6941	28.6332	28.6999	28.7636	28.7	28.4025	28.3876	28.4357	28.6907	28.6923
154	23.0412	22.9979	23.0357	22.7364	22.8787	22.7915	22.7134	22.6918	22.1087	22.2698	22.3362	22.3163	22.2543	23.5084	23.4555	23.5131	23.5748	23.5213	23.5934	23.6554	23.6931	22.4251	22.3786	22.4727	22.557	23.1112	23.1007	23.1504	23.2365	23.0228	23.2919	23.1221	22.9869	22.9271	23.1093	22.9436	22.9881	22.8843	23.3115	23.3841	23.4532	23.7535	23.7794	23.7477	23.3901	23.3065	23.2616	23.1812	23.2415
155	25.7189	25.6849	25.668	25.7363	25.8599	25.7666	26.0256	25.9241	26.0273	25.9368	25.8739	25.7964	25.7032	25.3632	25.384	25.4997	25.4414	25.7594	25.7901	25.637	25.7181	25.696	25.6429	25.5579	25.7253	25.7552	25.8516	25.8133	25.8421	25.4049	25.4586	25.5399	25.4851	25.5003	25.8327	25.7778	25.9043	25.7839	25.4552	25.5	25.5262	25.3837	25.5594	25.541	25.5421	25.5079	25.6018	25.8431	26.0534
156	24.1719	23.955	24.0377	24.1149	24.2134	24.0752	24.0822	24.0979	24.3338	23.9395	24.3708	24.0743	23.7431	24.3054	24.1655	24.1563	23.9902	24.0597	24.2309	24.1116	24.2271	23.6396	23.8079	23.6358	23.6861	23.6497	23.7947	23.6018	23.3882	23.8587	23.8003	23.8608	23.4995	23.8242	24.1419	24.1375	24.1437	23.9941	23.8069	23.8547	23.721	24.5644	24.2329	24.6651	24.1935	23.964	24.0453	24.1628	24.0442
157	23.0829	22.7218	22.4947	23.3918	23.4788	23.1725	23.412	23.4616	22.7983	22.5172	22.7965	22.6874	22.4535	23.0948	23.044	23.0745	23.1593	23.9778	24.0982	24.0367	24.061	23.0993	23.0762	23.141	23.0034	22.9834	23.4562	23.4586	23.3643	23.6905	23.689	23.513	23.3801	23.5783	23.4414	23.4365	23.4544	23.384	23.1587	22.7412	23.0766	23.6369	23.4219	23.6982	23.595	23.4521	23.4426	23.5722	23.659
158	24.4453	24.2058	24.2363	25.4518	25.3119	25.1869	25.2468	25.3763	24.03	24.1932	24.3967	24.6962	24.4527	25.5239	25.3412	25.1878	25.4484	25.2979	25.5551	25.4455	25.4734	24.2903	24.708	24.7638	24.6948	24.4727	24.5001	24.7095	24.6817	24.853	24.9427	24.8144	24.7237	24.7628	24.8971	24.9799	24.7948	24.8363	24.3752	24.0371	24.4553	24.8541	24.9318	24.8877	26.0121	25.4485	25.6718	25.558	25.6566
159	26.7282	26.6528	26.734	26.4999	26.5159	26.4587	26.4617	26.5644	26.7441	26.6494	26.6523	26.6459	26.6881	26.9579	26.9643	26.9152	26.9156	26.7018	26.6916	26.8204	26.7805	27.0531	27.0806	27.1001	27.1058	26.7783	26.7223	26.7989	26.8903	26.8604	26.9708	26.7633	26.8762	26.8648	26.6626	26.8389	26.6934	26.8029	26.9134	26.9571	26.9336	27.0169	26.9507	27.0375	26.6844	26.6029	26.5682	26.392	26.4427
160	26.9506	26.8629	26.8999	26.6435	26.6456	26.5968	26.6085	26.6437	26.929	26.8192	26.7732	26.8498	26.8742	27.1169	27.0731	27.04	27.0495	26.926	26.8876	27.0263	26.9357	27.2376	27.2712	27.3104	27.2954	26.9238	26.9193	26.8722	27.0665	26.9868	27.135	26.9524	26.9957	26.9943	26.8284	26.9622	26.8759	26.9705	27.0123	27.158	27.0971	27.1912	27.1378	27.2038	26.7728	26.769	26.8447	26.6472	26.6362
161	26.1622	26.1033	26.1708	25.9529	25.9905	25.9547	25.8321	25.9736	26.0329	26.0798	26.2098	26.1366	26.1476	26.3694	26.3423	26.3309	26.3451	26.244	26.2073	26.275	26.2591	26.5343	26.5002	26.5017	26.4516	26.2398	26.1161	26.1646	26.3572	26.3525	26.326	26.2426	26.3471	26.2847	26.0854	26.2091	26.0952	26.2092	26.4321	26.4162	26.4561	26.4105	26.4652	26.4627	26.0648	26.0739	26.0437	25.9024	25.8547
162	16.578	13.6717	15.3448	17.9562	16.6226	16.3192	16.2813	16.0134	16.9351	16.7901	16.4845	16.1716	16.1259	20.1489	19.7061	19.6799	19.7282	19.3652	18.0497	18.3198	18.2107	21.9265	22.0335	22.0203	21.9504	20.85	20.835	20.9049	21.1024	19.9911	18.6441	18.0179	17.8466	17.9599	18.0625	17.9218	17.8177	18.0066	15.6649	17.1616	12.3735	20.9947	20.9268	20.7505	17.1442	17.1208	17.4005	16.6311	16.3679
163	23.2342	23.2931	23.1525	23.1444	23.0856	23.0583	23.1332	23.1489	22.7553	22.7563	22.8802	22.763	22.7376	23.5905	23.6618	23.5837	23.6551	23.2359	23.1834	23.3177	23.2796	23.2943	23.218	23.3254	23.3038	23.5645	23.5806	23.5099	23.6338	23.3391	23.3669	23.4186	23.3821	23.3737	22.9274	22.9367	23.0924	23.0113	22.5561	22.5878	22.5142	23.149	23.2582	23.1999	23.5751	23.5543	23.6152	23.0243	23.0303
164	20.1148	20.0789	20.1626	20.0759	19.8752	20.1625	19.9929	20.0911	20.2525	20.0198	20.0955	20.3329	20.3195	20.7792	20.5626	20.739	20.7641	20.1779	20.1963	20.1701	19.9558	20.2695	20.3403	20.4555	20.3092	20.6117	20.366	20.3559	20.3011	20.291	20.097	19.9607	20.0775	20.2583	19.5627	19.8599	19.8615	19.844	20.5618	20.4458	20.5429	20.0751	20.2944	20.1217	20.0269	19.9847	20.2141	20.0616	20.0515
165	22.1857	22.2077	22.2204	22.2678	21.9934	22.2069	21.9541	22.139	22.076	22.0845	22.1632	22.4384	22.3621	22.7281	22.8614	22.6657	22.8248	22.0853	22.3096	22.2248	22.1891	22.3563	22.3236	22.3245	22.4214	22.4793	22.3195	22.547	22.4706	22.1899	22.0671	22.019	22.145	22.1933	21.7057	21.9061	21.9826	21.8074	22.5916	22.4923	22.7454	22.0085	22.2379	22.2407	22.1689	22.0353	22.0683	22.4177	22.2353
166	23.1487	23.1849	23.2233	23.3357	23.0968	23.2814	23.1133	23.2662	23.3343	23.2671	23.3393	23.4255	23.3984	23.7632	23.8747	23.7606	23.8388	23.3601	23.4141	23.5039	23.2483	23.39	23.4703	23.442	23.5343	23.5582	23.4936	23.5186	23.5796	23.2358	23.2397	23.1065	23.2819	23.316	22.8154	23.0166	23.0583	22.9776	23.7776	23.6014	23.8781	23.3536	23.3897	23.3753	23.3488	23.2078	23.2324	23.5317	23.4135
167	22.3726	22.2281	22.1699	22.1963	22.029	22.0556	21.8808	22.0096	22.4711	22.6086	22.557	22.576	22.525	22.874	22.8572	22.8124	22.8562	22.3618	22.3618	22.2809	22.2287	22.9547	22.9722	22.9435	22.8443	22.8935	22.8846	22.8122	22.8745	22.6649	22.6621	22.5649	22.6043	22.6557	22.8141	22.72	22.743	22.7725	22.3813	22.4507	22.4079	22.8086	22.8432	22.7538	21.5943	21.4821	21.5007	21.0994	21.0731
168	24.4222	24.301	24.3468	23.9873	24.0569	24.0919	24.0668	23.9625	24.6227	24.5969	24.5785	24.5375	24.6102	24.6566	24.6503	24.6006	24.5623	25.0077	24.8503	24.963	24.9006	24.6319	24.7533	24.7321	24.6463	24.6211	24.5237	24.5506	24.4362	24.5428	24.4572	24.4595	24.4513	24.4861	24.6998	24.7075	24.5743	24.6013	24.4812	24.5233	24.4527	24.5304	24.4282	24.4269	24.6278	24.6239	24.6013	24.6032	24.4408
169	22.891	22.8651	22.8374	22.5468	22.6287	22.4363	22.5753	22.2829	23.1712	23.0318	23.0501	23.0044	22.9384	23.2375	23.1964	23.3455	23.1611	23.057	22.7819	22.9895	22.998	23.3721	23.4592	23.2789	23.3613	23.2914	23.2875	23.2389	23.2263	23.4903	23.3005	23.2505	23.171	23.1521	23.3936	23.3373	23.4064	23.3397	22.9416	22.9197	22.8397	23.6946	23.6852	23.6581	22.204	22.0563	22.0567	22.657	22.7991
170	24.6018	24.6135	24.649	24.3674	24.4474	24.3922	24.4548	24.4648	24.4744	24.4194	24.4249	24.4303	24.5547	24.3811	24.2344	24.3179	24.2841	24.2618	24.1969	24.3272	24.2701	24.5282	24.5294	24.5776	24.6097	24.3957	24.3365	24.2722	24.3801	24.9465	24.9794	24.8683	24.8765	24.9181	24.6587	24.7201	24.687	24.6817	24.1725	24.3465	24.2428	24.543	24.5068	24.4842	24.4162	24.4372	24.3788	24.9004	24.879
171	23.8373	23.7815	23.8373	24.5676	24.7056	24.5578	24.6704	24.5632	23.5934	23.5964	23.564	23.6808	23.4826	24.1476	24.1653	24.242	24.2026	24.0185	24.0188	23.9737	23.8813	24.0028	24.0239	23.9505	24.0605	23.4612	23.4736	23.4949	23.6939	24.177	24.1698	24.204	24.2519	24.1762	24.0447	23.9387	23.9863	24.0507	23.7123	23.7974	23.8574	23.2079	23.1211	23.1874	24.1636	24.1304	24.1111	23.8477	23.8392
172	24.4575	24.4953	24.4539	24.6003	24.6348	24.6228	24.4996	24.6481	24.4773	24.3149	24.4323	24.3262	24.246	24.3041	24.3202	24.2933	24.2721	24.5549	24.3473	24.6212	24.4426	24.2747	24.309	24.2447	24.3382	24.281	24.2214	24.1958	24.3891	24.6257	24.4422	24.5426	24.594	24.464	24.3659	24.3761	24.451	24.4819	24.3017	24.2911	24.2115	24.4266	24.3715	24.374	24.3732	24.4589	24.4472	24.7341	24.5893
173	26.6885	26.5372	26.5449	26.6538	26.8099	26.6644	26.6404	26.6357	26.3534	26.1171	26.2948	26.3607	26.1241	26.8119	26.7084	26.8889	26.7358	26.4246	26.3989	26.4591	26.2865	26.4977	26.8063	26.5618	26.5119	26.9497	26.8625	26.9889	27.0405	26.4884	26.3905	26.4268	26.4074	26.4445	26.6989	26.6522	26.721	26.6259	26.5387	26.6341	26.5301	26.0291	26.0764	26.0912	26.3868	26.256	26.2357	25.993	25.9356
174	25.176	25.2852	25.3361	25.4278	25.3676	25.5149	25.4496	25.1926	24.7617	24.7006	24.8496	24.6746	24.749	25.4166	25.5126	25.6162	25.6152	25.3142	25.3445	25.1022	25.2578	25.4872	25.2751	25.391	25.3473	25.6304	25.637	25.536	25.6618	25.1518	24.9922	25.2751	25.2172	25.2178	25.4859	25.1624	25.6506	25.2735	25.1709	25.1622	25.3649	25.1051	25.4711	25.0687	25.2709	25.1346	25.2509	24.884	25.0486
175	24.5061	24.3996	24.3136	24.1517	24.1065	24.1282	24.0838	24.2594	24.2639	24.2677	24.1956	24.225	24.3033	24.0343	24.1155	24.0767	24.1202	24.3489	24.4039	24.3074	24.3579	24.1917	24.2449	24.3302	24.0872	24.4195	24.3461	24.4271	24.2592	23.8228	23.7981	23.6355	23.731	23.7889	24.2067	24.2522	24.1263	24.1892	24.3469	24.525	24.5207	24.0139	24.1115	24.0604	24.5747	24.5158	24.4213	24.3487	24.313
176	23.3912	23.5845	23.5322	23.6097	23.7408	23.6962	23.5025	23.7733	23.4015	23.5456	23.5408	22.9218	23.2138	23.3895	23.5006	23.5163	23.3938	23.5546	23.6288	23.4502	23.5841	23.237	23.4509	23.5934	23.3408	23.2594	22.9446	23.1172	23.1939	23.6009	23.6719	23.5898	23.4527	23.4282	23.5618	23.4212	23.5773	23.362	23.6514	23.6811	23.592	22.7139	22.7907	22.6456	23.6098	23.5335	23.3578	23.5155	23.447
177	32.0074	32.3135	31.945	32.1729	32.1317	32.0718	31.9863	32.1357	32.1614	32.1947	32.1509	32.1142	32.2194	31.8751	32.1627	32.1636	32.1153	32.0263	32.1924	32.0116	31.9943	31.7698	32.1219	32.1487	31.9003	32.353	32.2654	32.3325	31.9982	31.9224	31.8733	31.9628	31.822	32.1761	32.1156	31.802	32.2506	31.9776	32.2934	32.2543	32.312	31.689	32.0784	31.8001	32.2238	32.1861	31.9976	32.3641	32.2003
178	25.6634	25.6935	25.6092	25.5434	25.6371	25.6566	25.6012	25.5838	25.707	25.7644	25.7725	25.715	25.6371	25.632	25.601	25.5751	25.5623	25.7711	25.6869	25.7567	25.7265	25.4882	25.573	25.5822	25.5468	25.8279	25.7718	25.7994	25.7094	25.7768	25.6536	25.6653	25.7014	25.636	25.695	25.6931	25.6229	25.6672	25.7547	25.8491	25.772	25.3645	25.4081	25.3479	25.6092	25.5222	25.5758	25.6097	25.6231
179	15.5494	15.6522	15.0734	15.6388	15.7651	16.2586	18.0434	16.6983	18.6443	19.0529	19.0338	19.3904	18.677	16.6603	17.802	18.2981	17.5502	16.7398	16.1266	15.127	16.0699	16.5609	13.8809	17.4313	14.5913	17.4592	15.7974	17.9595	16.2756	15.882	15.9827	16.2143	16.754	16.247	17.4309	16.4708	18.3046	17.7256	18.4443	18.4309	18.2394	18.7299	19.6576	18.9798	18.6338	17.1361	17.2206	17.7951	18.9239
180	14.1705	15.0111	14.0441	14.5625	13.8866	13.9263	16.7324	16.1953	16.7208	16.8827	16.8238	17.4798	16.8572	14.3224	15.1861	16.171	15.3958	14.9731	13.8143	13.4321	15.7301	12.8106	15.8653	15.4597	13.0948	15.5397	18.2782	16.0694	15.8778	14.246	13.9515	14.5124	14.437	14.0016	15.2149	14.7155	16.2939	15.356	16.4393	16.13	16.7026	17.6392	18.4876	18.025	17.0803	15.1216	14.4431	16.2121	17.6189
181	17.8246	17.9404	17.911	17.5217	17.5411	17.6239	17.6268	17.6959	18.2092	18.1651	18.2669	18.028	18.2657	18.6266	18.7258	18.6504	18.7293	18.2726	18.4499	18.3405	18.4006	17.8973	18.0322	17.7852	17.9186	18.1367	18.2745	18.0689	18.1927	17.6554	17.7435	17.77	17.841	17.7478	18.931	18.7922	18.8541	18.9059	18.5685	18.5976	18.754	17.6003	17.693	17.7031	18.051	18.1592	18.0543	18.0236	18.0568
182	27.5557	27.65	27.5063	27.2999	27.2954	27.2875	27.2894	27.3043	27.4325	27.395	27.3067	27.3409	27.3684	27.3516	27.4416	27.4119	27.4086	27.2354	27.22	27.258	27.2483	27.1457	27.3092	27.3007	27.2263	27.6376	27.6038	27.6152	27.472	27.6259	27.6348	27.666	27.6033	27.6661	28.0824	28.0337	28.1703	28.0637	27.7531	27.8027	27.7154	27.2461	27.277	27.2139	27.5158	27.4822	27.4911	27.5982	27.5495
183	26.0282	26.0912	26.0042	26.3358	26.3866	26.402	26.3374	26.3624	26.1697	26.2273	26.232	26.1443	26.1511	26.0223	26.1056	26.0349	26.0983	26.0433	26.1137	26.0223	25.9985	26.0966	26.1181	26.117	26.0712	26.2146	26.1503	26.2482	26.1319	26.0875	26.016	26.128	26.1057	26.107	26.3208	26.2868	26.3542	26.2506	26.2798	26.2861	26.2779	26.1253	26.2334	26.1914	26.1935	26.1069	26.0392	25.8339	25.8267
184	17.2016	17.5971	17.3906	17.4645	17.3006	17.2859	17.5815	17.7912	16.5407	16.5799	16.8246	16.6459	16.8772	17.128	17.1999	17.5107	17.466	17.2755	17.341	17.2427	17.4999	17.2398	17.3386	17.3825	17.1194	17.3024	17.1631	17.4818	17.394	17.3886	17.4549	17.1957	17.1469	17.1812	18.1158	18.0709	18.0684	17.5952	17.6609	17.3164	17.3819	16.9452	16.892	16.8493	18.0901	17.9042	17.9604	17.7227	17.5976
185	19.2817	19.2787	19.3284	19.2221	19.278	19.1263	19.1949	19.148	19.2879	19.2897	19.1678	19.1971	19.2309	18.6184	18.6647	18.5565	18.5541	19.261	19.3105	19.3208	19.177	19.032	19.1012	19.086	19.1308	18.9907	19.002	18.9078	18.8906	19.0838	19.2063	19.0153	19.0744	19.0749	18.8975	18.9378	18.9854	18.9587	19.0266	19.0469	19.1604	18.5124	18.7272	18.6307	18.9186	19.0173	18.9434	19.0508	19.0184
186	21.6959	21.6915	21.7319	21.4277	21.4425	21.4431	21.4595	21.3869	21.7348	21.6589	21.7255	21.6992	21.6296	21.3762	21.4172	21.4799	21.4558	21.7994	21.8086	21.8721	21.7984	21.7088	21.6477	21.5923	21.7376	21.6713	21.7357	21.6592	21.7303	21.3992	21.5034	21.4612	21.3085	21.4879	21.6515	21.6725	21.7337	21.6539	21.8981	21.8252	21.8794	21.6277	21.6699	21.712	21.8837	21.8881	21.8735	21.842	21.8745
187	24.1993	24.1664	24.2396	24.5642	24.3654	24.5042	24.3535	24.4987	24.2046	24.2368	24.3264	24.5395	24.4859	24.5771	24.5877	24.493	24.6059	24.5094	24.5757	24.558	24.5166	24.5682	24.6249	24.6401	24.7016	24.3385	24.2725	24.4073	24.2954	24.416	24.4035	24.3056	24.4016	24.4863	23.5683	23.6994	23.6282	23.5712	24.6504	24.6255	24.8185	24.5974	24.6833	24.6412	24.7346	24.6669	24.6615	24.3637	24.3296
188	24.3418	24.2681	24.1713	24.2823	24.2121	24.1764	24.2295	24.2955	23.8488	23.868	23.9579	23.8956	23.8037	24.3386	24.4706	24.4112	24.3709	24.1829	24.2005	24.2042	24.1633	23.9997	24.0339	23.9621	24.0141	24.3348	24.2441	24.3285	24.273	24.2984	24.2708	24.3328	24.3639	24.3533	24.2521	24.1561	24.1465	24.1745	24.2806	24.3391	24.3061	24.0297	24.039	24.0613	24.3878	24.3832	24.359	24.2016	24.1524
189	15.3867	13.9959	14.3989	15.0385	13.8875	15.3855	15.3882	15.0664	14.9998	14.926	15.184	15.0964	14.3993	16.4512	16.0926	16.4222	16.1921	15.5309	14.8524	15.5973	15.3495	13.637	14.2769	14.9038	14.0466	14.9679	15.6536	14.6484	14.5681	15.0552	14.2963	15.8626	15.6043	14.9576	14.8467	14.3921	14.4743	15.2898	13.0336	13.7394	15.3689	14.3934	13.7445	14.8233	15.5103	15.4977	15.7691	14.2787	15.4394
190	19.7553	19.6719	19.6265	19.8015	19.8583	19.8052	19.8155	19.8861	19.4723	19.4346	19.6948	19.4678	19.5135	19.5145	19.4785	19.5272	19.4041	19.8798	19.7315	19.7315	19.8611	19.4202	19.5012	19.4002	19.182	19.3619	19.2638	19.3255	19.0774	19.7654	19.6777	19.7638	19.7946	19.7628	19.5193	19.5956	19.5927	19.5575	19.5017	19.4531	19.5641	19.2209	19.3755	19.3092	19.9394	19.9915	19.9395	19.7834	19.7631
191	15.4179	15.4344	15.9242	15.8918	13.0929	14.1485	16.1661	15.0775	16.6983	14.4471	14.3323	16.7269	16.654	14.5119	15.3213	15.8427	14.0252	15.9032	15.4629	16.278	16.0561	13.4038	14.167	15.3896	15.8206	16.1465	16.3755	16.4965	16.1077	15.4752	11.9766	15.9926	15.6241	16.0516	15.0812	16.3234	16.7002	16.5308	15.3053	15.045	15.9568	14.0648	13.7256	14.979	15.8039	15.6752	12.8279	16.5535	13.4953
192	24.769	24.6546	24.7439	24.8365	24.885	24.8252	24.8482	24.8277	24.7469	24.7447	24.82	24.7337	24.8443	24.9463	24.872	24.9578	24.9688	25.1483	25.103	25.2294	25.213	24.386	24.2742	24.3393	24.3148	24.2253	24.3582	24.2826	24.4046	24.6681	24.7347	24.6198	24.6511	24.5956	24.867	24.9198	24.8545	24.9171	24.5421	24.671	24.5684	25.2284	25.1874	25.1991	25.1365	25.1666	25.1663	25.2565	25.3314
193	19.8572	20.002	19.8698	20.0141	20.028	20.0615	19.9606	19.9761	19.964	19.8338	20.0115	19.8105	20.0101	20.4202	20.3714	20.4862	20.5448	20.1768	19.9883	20.09	20.134	20.0401	19.9225	19.7838	19.9155	19.914	19.9469	19.803	19.7731	20.1654	20.0661	20.246	19.9814	20.0356	19.7832	19.9672	20.0505	19.981	20.1857	20.2169	20.374	19.8454	20.0053	19.9453	20.0391	20.1411	20.067	20.1537	20.0305
194	23.4727	23.3953	23.3814	23.2798	23.452	23.3145	23.474	23.389	23.9386	23.9162	23.8545	23.8331	23.82	23.5282	23.5316	23.5918	23.5123	23.8781	23.9017	23.8351	23.7886	24.1428	24.0869	24.0719	24.0669	23.1973	23.2229	23.1054	23.0266	23.6377	23.6722	23.7613	23.6928	23.7047	23.9062	23.822	23.8858	23.8326	23.0928	23.2571	23.1138	23.7001	23.7188	23.7478	24.0632	23.9901	23.9862	23.801	23.8417
195	24.0844	24.0258	23.9231	24.1453	24.0173	24.068	23.9959	24.0895	24.1249	24.1715	24.0523	24.0901	24.107	24.0041	24.0875	24.1041	24.0444	24.0404	24.0233	24.072	24.0467	23.9369	24.0526	23.992	23.893	24.1571	24.084	24.1464	23.9962	24.2275	24.1623	24.102	24.1198	24.2387	24.3003	24.4445	24.3474	24.4208	23.7492	23.9437	23.7374	24.2893	24.1511	24.2693	24.1217	24.0199	24.0061	24.0013	23.8738
196	19.0766	20.6893	19.1395	20.1351	20.8908	20.9499	21.0652	19.7545	20.3777	20.8816	21.0652	21.0372	19.9638	20.8314	21.1654	21.0881	20.4274	19.9705	20.6583	20.8448	19.5996	20.8491	21.113	21.2971	20.0829	19.7236	20.6498	20.89	19.791	20.3372	21.03	21.1031	21.2867	20.0626	21.2066	21.4033	21.488	20.0462	20.5751	20.784	18.685	20.2065	20.3694	18.509	20.101	20.3734	18.39	17.9337	19.7151
197	15.6153	18.8741	15.7311	15.1802	17.5042	18.4165	19.1146	16.1243	16.038	18.0445	18.6024	19.2708	16.3025	16.3675	18.5027	18.7667	16.5702	15.907	18.305	18.9514	16.0656	16.0195	18.1261	19.1365	16.4684	16.1718	17.3435	18.4419	16.7433	16.3715	17.8818	18.5667	19.1781	16.696	18.2181	19.0242	19.5685	16.4365	18.1682	19.1501	15.0489	18.4573	19.11	16.3446	17.9715	18.8775	15.5062	11.6178	17.9024
198	18.9886	19.0184	18.9811	18.5451	18.6384	18.5024	18.5924	18.5719	20.3742	20.3279	20.5546	20.3356	20.2842	19.7436	19.7581	19.7701	19.6722	19.26	19.1212	19.1777	19.26	18.5631	18.722	18.5103	18.6765	19.232	18.9905	19.0125	19.0329	20.2481	20.1268	19.9558	20.1234	20.2626	19.2298	19.1521	19.1263	19.1583	19.6202	19.8211	19.7584	19.5399	19.6174	19.6963	17.05	17.2033	17.4288	18.7556	19.0049
199	19.8772	20.2747	20.0072	19.6118	19.7287	20.0628	19.8691	19.9393	19.6282	19.585	19.5397	19.5376	20.0434	19.4193	19.1786	19.365	19.2746	18.5527	18.9002	18.6859	18.936	20.3937	20.1996	20.5984	20.0112	20.4256	20.2183	20.4746	20.3003	18.9301	19.4106	19.5067	19.5797	19.3261	19.6852	19.7642	20.0327	19.6701	20.1318	20.2203	19.6868	19.8738	20.0209	19.9924	19.5693	19.243	19.1101	20.6506	20.3925
200	18.1516	17.9914	18.0117	16.7109	16.502	16.7046	16.938	16.4483	16.9994	16.7057	16.9858	16.4833	16.8412	16.7436	16.9331	16.5574	16.7022	18.0775	17.9791	17.9846	17.9862	17.4587	17.4045	17.4681	17.5144	17.7462	17.7346	17.7141	17.8221	17.7165	17.7135	17.8774	17.4235	17.6606	16.9634	17.1879	16.812	16.7166	19.1087	19.0389	19.0236	15.8478	15.7749	15.2822	18.4971	18.2698	18.1895	16.8306	16.8373
201	15.402	15.5004	14.5376	15.8888	15.8336	16.0287	16.0477	15.9554	15.8834	15.9137	15.7575	15.5738	16.0209	16.5667	16.9326	16.9262	16.958	15.6676	15.584	15.6228	15.4281	15.9299	15.9211	15.9255	15.8645	14.6553	15.2886	15.1736	12.9665	13.2679	15.417	15.455	15.0341	14.7428	15.4597	15.3761	15.801	15.4508	14.0757	15.3173	14.8657	15.1733	15.0485	14.9718	16.9655	17.1458	16.9734	16.4032	16.1644
202	23.9952	24.0788	23.9518	24.0613	24.0208	24.0321	24.0979	24.0287	24.5973	24.4814	24.5432	24.5077	24.5185	23.3775	23.4408	23.6771	23.5994	24.054	23.923	24.0911	24.0204	24.0976	24.3158	24.2412	24.4052	24.241	24.2827	24.3131	24.2653	23.6971	23.6638	23.7455	23.8129	23.789	23.4557	23.5353	23.6237	23.6038	24.0319	24.2169	24.2657	23.9752	23.9229	23.9562	24.0065	23.9576	24.0219	24.0036	23.9168
203	16.5594	16.6427	16.8021	17.2826	17.8249	17.4064	17.9022	17.4571	16.6752	16.9136	17.2273	17.0906	16.0628	14.9632	16.1236	15.2597	15.4073	16.4886	16.6857	16.3939	16.7617	16.6444	16.882	16.8666	16.6181	16.9517	17.1048	16.9653	16.9987	16.0119	16.1384	16.867	16.459	16.6951	17.0909	16.5905	17.3581	16.9746	16.8595	16.0923	15.9221	16.849	17.2035	17.7379	16.8298	16.6669	16.6594	15.8746	15.866
204	19.6294	19.4801	19.5803	19.6292	19.8401	19.8351	19.8325	19.8528	19.115	19.2415	19.3687	19.2358	19.266	19.2999	19.3913	19.2324	19.2148	19.437	19.6136	19.5538	19.5114	19.4276	19.266	19.3056	19.2425	19.0444	19.0965	19.0423	19.1295	19.4272	19.4058	19.5061	19.3455	19.3246	19.6033	19.6427	19.532	19.6545	19.5351	19.5648	19.5161	19.1471	19.129	19.1231	19.5481	19.4383	19.5003	19.5425	19.407
205	24.1243	24.0922	24.1768	24.0028	23.9574	23.9943	23.9473	23.9833	23.9227	24.0169	24.0643	24.0212	24.0136	23.6953	23.7513	23.7045	23.8368	23.9277	23.9212	23.8643	23.9053	23.9591	23.8435	23.8497	23.8671	24.2294	24.1426	24.1511	24.0733	23.9509	23.8228	23.8417	23.8301	23.8181	24.1056	24.0435	24.0879	24.0715	24.0303	23.9491	24.0349	23.6764	23.6	23.7247	23.7488	23.7223	23.7316	23.5949	23.6097
206	22.4132	22.3161	22.2759	22.4313	22.4964	22.4247	22.4009	22.4625	22.0494	22.0668	22.1873	22.0741	21.9898	22.1707	22.1782	22.0867	22.1335	22.1986	22.0725	22.07	22.077	22.5584	22.4922	22.5139	22.4719	22.5747	22.4426	22.4961	22.5784	22.2838	22.092	22.2114	22.2573	22.1473	22.4264	22.354	22.3049	22.4409	21.6671	21.618	21.6203	22.4049	22.4256	22.3372	22.2939	22.2705	22.3136	21.9698	21.9464
207	19.851	19.8099	19.8479	20.3672	20.4415	20.4117	20.4123	20.4128	20.321	20.3036	20.3662	20.3395	20.4293	19.8507	19.8669	19.8386	19.85	20.322	20.3501	20.4655	20.3926	20.3586	20.3548	20.444	20.4711	19.9392	19.9055	19.7333	20.0214	20.1303	20.2884	20.1725	20.183	20.1939	20.3795	20.3853	20.2594	20.3205	20.1981	20.2941	20.2242	20.2088	20.2764	20.2664	20.0963	20.147	20.1628	19.8776	19.9304
208	16.7264	17.0955	16.7919	15.9975	15.5885	15.3636	15.8143	16.4796	17.0184	16.9277	16.5225	16.7978	16.6455	16.9617	17.1777	17.1132	16.7725	16.6258	16.5319	16.6377	16.54	16.2927	16.4046	13.8877	16.4414	17.2209	17.01	16.679	16.7277	14.9219	16.4357	16.4814	16.7404	16.8231	16.1934	16.4365	16.4231	15.9029	16.059	16.8546	14.3157	17.7893	18.0779	17.8701	16.3502	16.4674	16.5249	13.3566	16.4233
209	20.4819	20.5407	20.4171	20.3206	20.5735	20.3679	20.5461	20.505	20.916	21.0316	20.9091	20.8503	20.8797	20.4706	20.5282	20.4682	20.38	20.7303	20.7162	20.7839	20.75	20.4104	20.65	20.6067	20.5634	20.46	20.6876	20.5543	20.5816	20.4005	20.3814	20.3125	20.2941	20.3316	20.5743	20.763	20.6436	20.6518	20.6622	20.6902	20.6826	20.4708	20.5513	20.6041	20.4464	20.5263	20.4491	20.7406	20.6882
210	20.9306	20.9697	20.9004	20.8361	20.8085	20.8303	20.7333	20.6801	20.8271	21.0236	20.9508	20.8761	20.9196	21.3998	21.4774	21.4291	21.5112	21.0357	20.9007	20.8711	20.8817	20.7307	20.7203	20.6743	20.6617	20.9853	20.9269	20.9868	21.0205	20.5547	20.3633	20.5073	20.4677	20.4329	20.6062	20.4854	20.5878	20.606	20.9818	20.9087	20.9768	20.9815	21.1121	20.9534	20.2595	20.2237	20.2907	20.5361	20.6048
211	24.0372	24.0744	24.0198	23.7599	23.7598	23.8296	23.7563	23.7489	23.1905	23.306	23.3865	23.3088	23.2885	23.3628	23.4425	23.4527	23.43	23.5279	23.4291	23.388	23.436	23.6073	23.4366	23.4486	23.4897	23.3229	23.2139	23.2267	23.3082	23.7566	23.6601	23.7261	23.8175	23.7595	23.7597	23.6326	23.74	23.776	23.719	23.6485	23.744	23.5216	23.6751	23.5084	23.9352	23.9136	23.8364	22.9253	22.9423
212	15.1161	14.9396	13.3602	15.8313	15.7793	15.8465	15.8675	15.303	16.6564	16.4537	16.5557	16.0086	16.4041	15.0257	15.1605	15.4025	15.0407	16.0766	15.8003	15.9754	16.2324	15.4389	16.4381	15.7548	15.9148	15.3648	15.5172	15.606	15.3724	15.1932	15.1606	14.8003	15.2208	14.7347	15.4785	15.5024	15.5229	15.7254	14.5803	15.7376	15.4336	15.4753	15.6485	15.315	15.1782	14.9326	15.5857	15.7703	15.5037
213	19.8857	20.1405	19.9781	20.0919	20.1258	20.2271	20.1188	20.1234	21.1271	21.2997	21.2062	21.273	21.2767	19.8512	19.9687	19.893	19.9595	19.8829	19.8495	19.8748	19.9106	19.7275	19.607	19.6161	19.703	19.9792	19.9997	19.869	20.0658	20.1153	20.121	20.138	20.1834	20.0845	19.8482	19.844	19.7632	19.8721	19.6038	19.6016	19.7325	19.4217	19.5248	19.4679	20.186	20.3119	20.2363	20.1484	20.234
214	22.9468	23.4092	22.9243	22.3893	22.2732	22.3344	21.916	22.41	22.3366	22.6385	22.7651	22.7136	22.9671	22.4369	23.0213	22.8213	22.9331	22.2252	22.4743	21.9936	22.0962	22.9492	23.1392	23.2633	22.9222	22.9715	22.9309	23.0199	22.7026	22.8932	22.6784	22.9391	22.8701	23.1247	22.9557	22.587	23.0028	22.8061	23.0027	22.7526	23.136	22.2369	22.8977	22.2449	22.9111	22.9644	22.5064	23.7953	23.6092
215	21.3193	21.3589	21.4114	21.4212	20.7837	21.1242	20.787	21.3834	20.995	21.2997	21.8855	21.4276	21.6835	21.8116	22.1884	21.7986	21.9006	21.0043	21.0948	20.7698	21.2745	21.8567	21.5499	21.5736	21.5018	21.4368	21.4414	21.8006	21.5213	21.4622	21.1146	21.5018	21.8013	21.6173	22.0669	22.3409	21.9334	22.1839	22.5862	22.9371	22.5318	22.1029	21.8072	22.1372	21.5227	21.2456	21.1035	22.734	22.4862
216	22.7551	22.8371	22.8115	22.8723	22.9201	22.9486	22.9074	22.9239	23.39	23.429	23.3268	23.3058	23.278	22.6729	22.6998	22.7053	22.721	23.0117	23.0448	23.107	23.0404	22.9265	23.0337	23.0136	23.0598	22.7928	22.8098	22.8239	22.8493	22.4313	22.4961	22.4629	22.5576	22.5627	22.7964	22.8566	22.876	22.8911	22.7625	22.8109	22.9171	22.5946	22.7383	22.6818	22.578	22.6365	22.6475	22.9236	22.8608
217	20.5001	20.5458	20.5402	20.7272	20.7916	20.7419	20.717	20.7577	20.6735	20.798	20.7182	20.7135	20.7114	21.0307	20.9904	21.051	21.0471	20.6694	20.593	20.623	20.616	20.8011	20.7548	20.6807	20.7146	20.81	20.977	20.907	20.9323	20.6181	20.4376	20.5308	20.582	20.4737	20.3645	20.3859	20.318	20.3734	20.653	20.7034	20.6531	20.8376	20.8532	20.7753	20.8013	20.7742	20.8174	20.3704	20.4657
218	15.4223	15.8401	15.5621	16.2589	16.9453	17.0687	16.9024	16.547	15.6178	16.2751	16.1084	16.2789	15.3505	14.3932	15.1974	15.2501	14.6363	15.4517	15.8764	15.7276	15.7651	15.4263	16.0062	16.2929	16.1296	15.8875	16.3266	16.3268	15.99	14.2784	15.296	15.983	15.6071	15.7522	16.2129	15.7392	16.2279	15.7216	16.2469	15.265	14.228	16.034	16.6267	16.7743	15.7372	15.7576	15.4806	15.2957	15.2732
219	23.7165	23.8701	23.9991	24.4002	24.5596	24.5464	24.6027	24.6199	24.6131	24.5	24.5412	24.4771	24.4747	24.1446	24.0798	24.1047	24.2436	24.1651	24.1803	24.1454	24.1981	24.1148	24.2816	24.1317	24.1709	24.2746	24.1412	24.1206	24.0436	23.9401	23.308	23.1068	23.1096	23.2535	24.2054	24.1968	24.2118	24.3217	24.0029	24.0032	24.0589	23.9206	23.9255	23.9175	23.4954	23.3049	23.5331	23.9592	23.8552
220	16.1522	16.1534	16.3314	16.7663	16.744	16.1927	16.8062	16.6926	16.9605	16.9626	16.9759	16.7613	16.7632	16.8701	17.1286	17.0972	16.9775	16.7108	16.6429	16.7571	16.6297	16.5185	16.603	16.9724	16.7651	16.5163	16.6012	16.7441	16.4843	16.3306	16.1114	16.1629	16.2361	16.2846	17.191	17.1671	17.2698	17.3755	16.5323	16.3821	16.2415	16.4005	16.4573	16.7497	16.1859	16.2971	16.2815	16.4826	16.5052
221	22.2527	22.177	22.2449	22.3066	22.2231	22.3128	22.1914	22.2364	22.073	21.9788	21.9875	22.1817	22.2076	22.1915	22.1833	22.149	22.1068	22.1928	22.3018	22.3261	22.1872	22.2102	22.3203	22.3581	22.4262	22.1196	22.1106	22.1369	22.1883	22.1629	22.2409	22.0757	22.1528	22.2014	21.7174	21.7449	21.7282	21.6969	22.0173	22.0309	22.2137	22.1306	22.1959	22.2425	22.6327	22.5449	22.5944	22.3817	22.3218
222	12.7288	14.4124	12.6471	15.6642	12.9498	15.2984	16.1302	16.0514	15.5883	15.5503	14.0285	13.9412	15.3075	17.1852	17.2592	17.2516	17.4408	15.7024	15.6756	15.6313	15.4844	15.7898	15.8478	15.7072	15.9066	15.5673	15.7413	15.6954	16.0295	15.872	16.0749	15.7971	15.9639	15.914	15.9162	15.7823	15.3858	15.7624	14.7099	15.3286	14.4169	16.1472	15.9968	16.0145	15.2571	15.3826	15.461	16.16	16.3239
223	21.6584	21.4824	21.494	21.3758	21.2511	21.252	21.182	21.2196	21.538	21.4582	21.5395	21.5024	21.417	21.0999	21.0493	21.0728	20.989	21.5577	21.5102	21.594	21.5573	21.5476	21.4788	21.6417	21.5382	21.5402	21.4542	21.4903	21.5214	21.4904	21.5262	21.5171	21.4954	21.4938	21.6216	21.7374	21.6847	21.7051	20.867	20.9895	20.9239	21.4473	21.5008	21.486	21.6589	21.5373	21.6222	21.3698	21.4197
224	20.6611	20.7323	20.6609	20.4282	20.4312	20.3337	20.3268	20.2615	20.7355	20.695	20.7403	20.7071	20.6902	20.2435	20.25	20.1887	20.233	20.7132	20.8287	20.861	20.8148	20.7639	20.6609	20.706	20.7211	20.5923	20.6381	20.5805	20.7501	20.8372	20.7835	20.8008	20.7126	20.6651	20.9814	20.9323	21.0628	20.9816	20.1549	20.1833	20.1677	20.6779	20.6873	20.604	20.7735	20.7859	20.8319	20.4889	20.6507
225	18.3691	18.5812	18.4903	18.4707	18.4985	18.3992	18.5414	18.3652	18.6476	18.4726	18.4973	18.5874	18.7408	18.8571	18.9977	18.9336	19.078	19.38	19.3805	19.5512	19.5607	17.7272	17.8244	17.72	17.7503	18.777	18.4097	18.4561	18.5961	18.336	18.5065	18.5112	18.4334	18.4401	18.0241	18.4283	18.5902	18.5724	18.7223	18.7814	18.713	18.5552	18.2523	18.4808	18.8443	18.7614	18.684	18.9144	18.9946
226	20.5865	20.4776	20.619	20.4053	20.3661	20.3232	20.3598	20.4059	20.5454	20.5238	20.5306	20.5919	20.6109	20.1768	20.2375	20.1573	20.1983	20.7703	20.7696	20.6675	20.5711	20.6637	20.6631	20.6689	20.6575	20.6298	20.611	20.5292	20.6661	20.6499	20.5429	20.626	20.4928	20.5306	20.8575	20.9128	20.8393	20.8184	20.0043	20.1894	19.9682	20.5808	20.7001	20.616	20.7847	20.671	20.7116	20.5382	20.668
227	15.3765	14.226	14.2471	13.7023	14.4581	13.5763	15.949	16.5662	16.1126	16.207	16.4415	16.6888	16.3896	14.1409	15.3685	15.8079	15.4951	14.3843	13.8772	13.723	14.6144	14.2346	13.4652	15.1897	12.6452	15.1231	14.5435	15.6453	14.7853	14.811	14.4093	14.4597	14.6313	13.7854	15.0411	13.9459	16.2041	14.9517	16.4171	16.3986	16.4035	16.7459	18.0005	17.2037	16.7362	15.4904	15.1753	15.5877	17.1121
228	14.6374	14.1375	16.2348	16.4019	16.4018	16.1153	16.2311	16.4303	16.4648	15.6751	14.8143	15.4047	16.0153	16.9304	16.0087	16.5608	16.6869	15.6356	15.2169	15.6897	15.954	15.7841	16.1184	16.0989	16.2729	16.4724	15.594	15.7702	15.935	16.0038	15.6064	15.4981	16.1113	16.021	16.3204	16.5404	14.164	16.647	15.6479	16.2194	15.6862	15.9354	15.4714	16.6116	15.0489	15.2387	15.8655	14.0913	15.5451
229	21.8831	21.9879	21.8326	21.9843	21.9529	22.0295	21.9076	22.0252	22.0806	22.1339	22.227	22.1204	22.2634	22.0669	22.0704	22.1214	22.1614	22.0693	22.0012	21.9317	21.9976	21.8233	21.6893	21.7815	21.7644	22.1889	22.0441	22.1884	22.0459	22.0757	21.9124	21.9545	22.069	22.0538	21.9766	21.7728	21.9877	21.8633	22.1366	22.0645	22.0958	22.1029	22.0893	21.9951	22.1223	22.0473	22.0202	22.0074	22.0035
230	15.0962	15.6939	15.7127	16.0231	15.7961	15.8565	15.8039	15.9919	16.6059	16.8296	16.5783	16.4115	16.3753	15.7208	16.3074	15.5544	15.9138	15.0612	15.609	15.5212	15.91	15.7137	15.5176	15.9873	15.7777	15.4472	15.6887	15.8631	15.9081	15.8648	14.9499	15.4578	15.4844	14.7973	15.7896	16.0602	15.788	16.0121	15.7543	15.9294	15.8845	15.6139	15.8185	15.588	15.6026	14.8892	15.7257	15.3265	14.3224
231	16.7029	16.6332	16.6558	16.6527	16.7589	17.1627	16.7041	16.8712	17.0164	17.1977	17.1026	17.1344	17.0253	16.8405	16.8217	16.5616	16.7764	16.7643	16.8991	16.7359	16.8145	16.8554	16.843	17.1521	16.6216	16.5505	16.1502	17.0035	16.3892	16.4455	16.357	16.4861	16.1655	16.5977	16.6298	16.5271	16.7995	16.8172	16.4492	16.8863	17.0087	17.0207	16.9532	16.9945	16.0793	16.118	16.3372	16.9203	16.5802
232	14.4628	14.7522	15.6673	15.4373	15.947	15.7754	15.6826	15.7004	15.7097	14.5277	15.6328	15.4807	16.2269	15.6536	15.856	15.4951	16.0993	15.0483	14.6606	15.3868	15.1939	15.1658	15.5723	16.2907	15.8984	14.6051	14.7422	14.6664	15.04	15.3946	15.3766	15.368	14.9834	15.6291	16.0628	15.7382	14.8796	15.4462	14.5799	15.7764	14.3557	13.5386	14.9931	14.6586	14.3989	14.4421	15.5341	14.3633	15.3444
233	17.7195	17.3731	17.4386	18.6214	18.7241	18.6342	18.8057	18.5888	20.6214	20.525	20.5565	20.5648	20.6282	18.9964	19.0261	18.9641	19.1624	19.305	19.0265	19.1886	19.1194	19.743	19.5833	19.6507	19.5301	21.1863	21.3636	21.2176	21.2439	20.3295	20.2784	19.8924	20.0312	19.4282	18.7449	18.4118	18.6919	18.2651	23.2332	23.1834	23.214	18.5166	18.2943	18.4209	18.9821	18.8362	19.0385	18.6035	18.3075
234	19.2809	19.1528	19.1058	19.1177	19.3332	19.296	19.314	19.1262	19.5005	19.6253	19.6866	19.4812	19.2972	20.0517	20.234	20.1868	20.2218	19.4355	19.4516	19.5472	19.5195	19.0206	19.2074	19.1774	19.197	19.453	19.6984	19.378	19.5516	19.5294	19.8081	19.7624	19.6743	19.5353	19.566	19.3683	19.5112	19.51	19.5414	19.4498	19.3543	19.2936	19.2947	19.3235	18.8878	18.9573	18.973	18.9436	19.0994
235	24.7705	24.727	24.6913	24.7222	24.7086	24.697	24.6881	24.7652	24.373	24.396	24.3781	24.3991	24.4159	24.5342	24.5215	24.5566	24.5603	24.7258	24.7087	24.8076	24.7468	24.5219	24.5387	24.554	24.5368	24.6413	24.569	24.5982	24.5952	24.6351	24.64	24.5775	24.6438	24.6451	24.518	24.6039	24.5541	24.5717	24.3833	24.495	24.4001	24.5795	24.5417	24.6082	24.5886	24.5809	24.5698	24.4028	24.3745
236	22.1588	22.1155	22.2043	22.219	22.1398	21.9133	22.3053	22.1541	21.6146	21.3442	21.4121	21.4743	21.6184	21.955	21.9234	22.0202	21.932	21.8148	21.7907	21.9861	21.6606	21.4819	21.622	21.6658	21.6414	21.7348	21.7634	21.6543	21.6775	21.5989	21.425	21.6111	21.7905	21.6018	21.5032	21.7137	21.5945	21.7517	21.4229	21.3165	21.4491	21.8351	21.6421	21.5901	21.6235	21.3721	21.6871	21.8918	21.883
237	21.3811	21.3946	21.4165	21.3717	21.2194	21.2925	21.0861	21.2058	21.1771	21.5159	21.6178	21.4016	21.4624	21.4932	21.4754	21.4936	21.3689	21.4958	21.3757	21.357	21.3966	21.8574	21.7013	21.6744	21.5341	21.6756	21.5973	21.682	21.8302	21.4149	21.4635	21.2103	21.3439	21.5188	21.4996	21.4635	21.4895	21.4448	21.1887	21.3031	21.209	21.5624	21.6587	21.4897	21.4284	21.3835	21.3376	21.5334	21.3079
238	16.3225	16.6131	17.1055	17.0538	14.3248	16.7966	16.8072	17.0691	17.0004	17.0557	17.2107	17.1659	17.2573	17.456	17.48	17.4276	16.9659	17.1585	17.3423	17.2945	17.3986	16.7884	17.0957	16.6478	17.0485	17.669	17.4915	17.2979	17.3446	16.8693	16.5825	16.845	16.9061	16.7663	17.3723	17.4928	17.4902	17.3661	17.4571	17.4382	17.565	17.2896	17.3424	17.2065	16.9474	16.9419	17.1393	16.6509	16.725
239	23.0121	22.8472	22.8726	23.1928	23.2357	23.2326	23.1944	23.1749	23.1922	23.208	23.1723	23.0981	23.0429	23.1096	23.0727	23.1136	23.1464	23.201	23.0715	23.1882	23.1666	22.9901	22.8865	22.9044	22.8767	23.1773	23.0791	23.0626	23.143	23.1896	23.1981	23.0579	23.0712	23.061	23.0435	23.1473	23.0507	23.1133	23.1606	23.1582	23.1582	22.85	22.7197	22.8951	23.1819	23.1591	23.2109	22.9279	22.8912
240	16.7863	17.557	16.5266	17.5172	17.8718	17.8881	17.6065	18.0855	16.5377	16.8427	17.0752	16.5391	16.5053	17.6749	17.912	17.4748	17.7263	17.4458	17.8709	17.6062	17.7493	17.5574	17.555	17.3002	17.2858	17.6725	17.1931	17.1276	16.9949	17.3909	17.0106	17.1031	17.3104	17.4013	17.5439	17.1491	17.4369	17.1891	16.9675	17.1859	17.327	17.5116	17.5658	17.3117	17.2149	17.1605	16.8933	18.0338	17.5133
241	18.231	18.2794	18.2794	17.8455	18.1207	17.9326	18.0821	18.097	16.7708	17.0352	17.3514	17.1049	17.3838	19.5133	19.5196	19.5352	19.5798	19.0724	19.2897	19.1433	19.2032	15.4734	13.7341	13.0176	13.4674	18.5694	18.4218	18.4975	18.472	17.1152	17.2086	17.0644	16.9229	16.6976	18.3706	18.3261	18.1043	18.3365	19.0895	19.0661	19.1631	17.8264	17.3622	17.6465	17.0048	16.8451	16.8969	17.236	17.2472
242	22.5719	22.557	22.7484	22.4296	22.3647	22.3935	22.3413	22.4111	22.537	22.4295	22.459	22.6402	22.6249	23.0787	23.0017	22.9241	23.0524	22.5191	22.5451	22.5901	22.4709	22.7391	22.7521	22.7119	22.7872	22.7487	22.7039	22.6897	22.79	22.5133	22.4918	22.3016	22.3918	22.4511	22.4044	22.5287	22.5544	22.5228	22.636	22.6626	22.8261	22.625	22.6756	22.6876	22.3691	22.3541	22.4925	22.4852	22.4948
243	22.8153	22.91	22.6599	22.5793	22.2988	22.492	22.4882	22.5131	20.8336	21.1003	21.0091	21.1135	20.9862	21.8629	21.5902	21.6239	21.5972	22.2563	22.2896	22.3071	22.1655	22.2748	22.1795	22.0752	22.1721	22.7746	22.8279	22.7508	22.6573	22.8358	22.5687	22.7279	22.8416	22.656	20.5298	20.4548	20.5617	20.193	22.4131	22.3665	22.468	21.3088	21.156	21.1228	22.2343	22.3023	22.3666	21.469	21.4316
244	24.9221	24.9326	24.8593	24.8609	24.6712	24.7415	24.6738	24.7733	23.9674	23.9167	23.978	24.0585	24.0026	23.8776	23.874	23.7944	23.8863	24.1963	24.2701	24.2102	24.1751	24.3192	24.3313	24.3693	24.3344	24.4478	24.3972	24.4443	24.3208	24.7307	24.6229	24.6914	24.6628	24.7954	23.1503	23.1376	23.2134	23.1914	24.0379	23.9987	24.1764	24.1349	24.2576	24.197	24.3633	24.3309	24.3468	23.9869	23.9621
245	22.7686	23.1771	22.7022	23.1565	22.8478	23.0196	22.7128	23.0372	21.7721	22.0776	22.0913	22.1926	22.2302	22.0541	22.3231	21.9685	22.1205	22.263	22.4525	22.1409	21.9615	22.5179	22.4929	22.5418	22.2783	22.2208	22.3484	22.3243	22.1746	22.9538	22.4917	22.8176	22.8929	22.7866	21.6802	21.386	21.7724	21.5391	21.9678	21.6997	21.9165	22.4065	22.8699	22.5066	22.7054	22.4628	22.4074	22.1392	22.0331
246	18.4038	18.68	18.5467	20.3932	19.8802	19.1715	19.1967	18.9368	19.3296	18.5451	18.7678	18.7808	18.5273	19.5366	18.853	18.5543	18.6345	20.1553	19.2566	19.6552	18.9097	20.9169	21.336	21.0535	21.0479	20.4156	20.8601	20.8297	21.197	20.7382	19.7267	18.8106	17.4635	18.8916	18.5814	17.7702	17.3012	17.6211	17.7524	18.3663	13.4681	19.8503	19.9651	19.5336	19.6311	19.4769	19.618	17.8841	18.2496
247	17.2885	14.3024	16.4551	18.079	17.3635	17.1196	17.0427	16.9111	17.3949	16.9814	16.7362	16.9518	16.7575	18.3471	17.1147	17.3325	17.6753	19.1831	18.2153	18.1444	17.8286	19.4209	19.3643	19.3473	19.1614	17.7537	18.5362	18.3214	18.8342	20.157	18.809	18.3568	17.549	17.2907	17.7871	14.2612	17.2974	13.1853	17.2771	17.0216	17.179	19.4191	19.36	18.921	17.7069	17.3699	17.5205	16.6076	16.0718
248	21.8124	21.9999	21.9261	21.7641	22.1532	21.7622	21.8617	22.0631	22.097	22.2329	22.2592	22.0052	21.8914	21.4773	21.6195	21.4974	21.3689	21.7804	21.7978	22.1872	21.8609	22.3437	22.1243	22.0362	22.2141	21.6279	21.688	22.0664	21.9137	21.8889	21.9235	21.8723	21.9346	21.7038	21.6297	21.5372	21.6459	21.8849	22.0981	22.1757	22.2221	22.1867	22.2484	22.3428	21.5579	21.812	21.7711	22.6479	22.7838
249	20.3304	20.3905	20.2685	20.1283	20.1143	20.0337	19.936	20.2345	20.3463	20.2921	20.9756	20.5945	20.6947	20.4747	20.5314	20.366	20.6334	20.4484	20.416	20.387	20.3508	20.6458	20.5736	20.3212	20.7507	21.0507	21.0339	20.7791	21.0774	19.9392	19.8053	19.7229	19.8765	19.7129	20.7659	20.7712	20.361	20.6832	20.6382	20.8852	20.7482	20.618	20.6724	20.3994	20.8469	20.9167	21.2369	20.1669	20.4179
250	23.7353	23.4005	23.4266	22.9295	22.9942	22.9746	22.4891	22.8964	22.7455	22.7611	22.7534	22.8257	22.8565	22.7546	22.7206	22.87	22.8443	22.8635	22.8721	22.8523	22.5915	23.0727	23.3464	23.2541	23.1835	23.1335	23.1883	23.2812	22.8905	22.8654	22.811	23.0359	22.5437	23.0483	22.8002	23.1426	23.0436	23.1765	23.1892	23.1098	23.2662	22.9836	23.1877	23.251	23.2963	23.3128	23.1957	23.5135	23.7533
251	20.3893	20.7024	20.5539	20.0662	19.8055	20.0934	20.1934	20.1012	20.043	20.3013	19.9894	20.1688	20.5881	20.173	20.6753	20.4764	20.738	20.0935	20.3866	20.0672	20.2136	20.5483	20.7919	21.1496	20.9836	20.6853	20.712	21.08	20.6271	20.9285	20.8677	21.1235	21.0525	20.8653	20.2891	20.1186	20.7385	19.9488	20.7312	20.9398	21.0522	20.386	20.7834	20.6326	20.441	20.4069	20.1628	20.7566	21.0681
252	24.0748	23.7541	23.4236	24.4729	23.9636	24.4995	24.347	24.5086	24.4383	24.423	24.2429	24.1393	24.4518	24.3419	24.7286	23.9813	24.3123	24.0253	24.267	23.6186	23.4798	23.8419	24.7753	24.5085	24.21	24.703	24.8498	23.72	24.7168	23.1144	23.3625	24.0891	22.9127	24.3335	24.5672	24.1015	24.5197	23.8922	24.5689	25.001	24.8396	24.7006	24.9763	24.7969	24.5753	24.6979	24.3351	24.7188	25.6622
253	18.7809	17.9973	18.8101	18.808	18.7021	18.7174	18.4765	17.6209	18.4311	18.6395	18.3846	18.7857	18.7567	18.7504	18.7233	18.7214	18.5368	17.508	17.2572	17.169	17.1962	17.7408	17.5196	17.7847	17.8606	19.2124	19.2497	18.8712	19.0144	18.1976	18.4994	18.6578	18.1602	18.4703	16.6599	17.4569	17.0368	17.0744	13.5323	18.1732	14.5778	18.7897	19.4973	19.209	18.6022	18.9584	18.9911	18.7721	18.2963
254	19.0645	19.1282	19.1779	17.8023	18.8178	18.8486	18.5918	18.7014	18.8911	18.9002	19.0728	18.8325	19.1409	18.9579	18.9825	18.4176	18.9984	19.2471	19.169	19.1186	19.2334	19.4974	19.5208	19.5917	19.8529	19.2464	19.3095	19.1335	18.7982	18.4878	19.035	18.5654	18.9111	18.5621	19.2184	19.4028	19.1255	19.4201	18.0953	18.3122	18.6737	19.5433	19.5407	19.1926	19.8447	19.5034	19.6803	19.3387	19.3543
255	20.9524	20.9202	20.9171	20.8992	20.9078	20.9414	20.9359	20.8904	20.9227	20.9352	20.9798	20.9476	20.8897	21.7064	21.7017	21.6807	21.6924	20.9279	20.9308	21.0181	20.9546	20.9066	20.8932	20.9383	20.9625	20.9143	21.0053	21.0137	21.1461	21.2521	21.154	21.1958	21.0749	21.0475	20.8409	20.8937	20.7693	20.8932	21.7282	21.6558	21.744	20.6396	20.7232	20.6548	20.7018	20.6746	20.7924	20.5874	20.7435
256	24.0309	23.8784	23.8478	23.6921	23.6975	23.6937	23.6721	23.7048	24.114	23.9706	23.9832	24.0616	23.9812	23.9319	23.8518	23.81	23.8374	23.8031	23.8248	23.8654	23.7874	23.9308	23.9603	23.9238	23.9593	23.9596	23.851	23.8974	23.9374	24.0985	24.0344	24.0391	24.0466	24.088	23.7395	23.8004	23.6879	23.7632	24.0898	24.1516	24.1763	23.5649	23.7257	23.7015	23.8567	23.7562	23.8501	23.8512	23.8009
257	16.9438	17.0227	16.9661	16.5058	16.6011	16.4612	16.7362	16.523	16.9135	16.7947	16.6563	16.7871	16.8854	16.8554	16.8294	17.1073	16.8575	16.5863	16.3964	16.3507	16.2915	16.6794	16.6577	16.4367	16.5984	16.6863	16.8783	16.5653	16.6441	16.671	16.4624	16.384	16.4644	16.6439	16.6266	16.6695	16.5354	16.566	16.7967	16.796	17.0699	16.4438	16.6127	16.9061	16.6223	16.6717	16.7076	16.8053	16.7746
258	18.3268	18.168	18.2741	17.8645	17.959	18.1478	18.0733	18.0529	15.6097	15.9723	15.4764	15.2589	15.7593	17.6866	17.5621	17.6278	17.7114	16.5498	16.6358	16.8512	16.7084	15.2812	15.0797	15.4253	15.2789	17.2987	17.2677	17.0198	17.436	18.2258	18.2246	18.1344	17.8388	17.7837	17.5438	17.2914	17.2561	17.4554	16.3674	16.5802	16.305	17.667	17.8648	17.7706	16.9167	16.5195	16.7654	17.8829	18.0857
259	17.2751	17.0234	17.1984	16.683	16.8107	17.0182	16.886	17.0012	17.267	17.3075	17.3504	17.5744	17.3292	17.8094	17.8826	17.9076	17.8853	18.2763	18.1358	18.1773	18.2881	17.0372	16.8555	17.0233	17.0559	17.5962	17.1013	17.2636	17.1733	18.3762	18.3774	18.4322	18.2846	18.4199	17.3083	17.1226	17.2742	17.3447	18.0283	17.897	18.3334	17.574	17.9338	17.9063	17.4271	17.2544	16.9893	17.345	17.4228
260	15.9266	15.5248	15.8294	16.408	16.2904	16.2057	16.4011	16.1413	16.9918	16.9059	16.441	16.5688	16.6356	16.2727	16.3275	16.2891	16.4127	15.9524	15.6242	15.3373	15.6473	15.788	16.0928	16.0461	16.4571	15.1357	15.807	15.6295	15.8179	15.6054	15.6915	15.564	15.6098	15.7885	16.4088	16.3479	16.3805	16.4285	16.2863	16.347	16.5255	15.9835	16.258	16.2113	15.6569	15.7349	15.784	15.8306	15.9965
261	19.217	19.1025	19.3004	19.4535	19.4534	19.4996	19.4722	19.5139	19.5492	19.4505	19.5653	19.5574	19.6175	19.6195	19.5968	19.582	19.5669	19.0622	19.0486	19.1708	19.1076	19.2068	19.146	19.1689	19.2555	19.182	19.161	19.0694	19.3508	19.2149	19.1621	19.0737	19.121	19.1422	19.271	19.2794	19.2967	19.2867	19.2757	19.2593	19.4143	19.1215	19.2129	19.1868	18.8746	18.8897	18.8867	19.2799	19.3391
262	16.4334	16.7736	16.3513	17.0059	16.8787	17.0615	17.052	16.6968	17.3902	17.5519	17.5618	17.3903	17.4453	16.7044	16.8539	16.8409	16.7163	16.9995	16.74	17.0011	16.8151	16.8205	16.7746	16.8648	16.9313	16.9253	17.1584	16.5913	16.9698	16.6896	16.6813	16.8182	16.6094	16.6253	17.1252	17.2154	17.1372	17.2635	16.6257	16.3097	16.4087	16.4065	16.6323	16.6443	16.7487	16.7663	17.0418	16.6122	16.5022
263	18.2884	17.7501	18.3606	18.2334	18.4198	18.4309	18.5183	18.4542	18.3557	18.2738	18.0372	18.3821	18.1871	17.8016	18.1673	18.1046	18.0191	18.4499	18.2749	18.6108	18.6625	18.1733	18.2047	17.9857	18.3078	17.7265	18.1148	17.5614	17.889	18.2377	18.247	18.1037	18.2079	18.2494	18.1962	18.309	18.0922	18.4075	18.3774	18.4957	18.5948	18.1181	18.1697	18.0193	18.1397	17.8936	18.5627	18.5461	18.353
264	16.9592	17.3112	17.3578	17.043	17.1682	17.0272	17.1605	16.9319	17.0576	17.0082	17.1223	17.2429	16.9229	16.5305	16.652	16.418	16.144	17.24	17.163	17.0972	17.2294	16.2561	16.6363	16.3421	16.5467	16.7182	17.0728	16.8236	17.1411	16.0608	16.125	16.4954	16.4326	16.5768	16.8884	17.1021	16.818	16.8621	16.9126	17.2631	17.3665	16.1466	16.4025	16.4695	17.412	17.672	17.5798	17.0681	16.9646
265	21.3683	21.3198	21.3469	21.0692	21.187	21.0514	21.0583	21.0987	21.1353	21.0705	21.0154	21.091	21.0596	20.9841	20.8899	20.8338	20.8599	20.9976	21.0501	21.0919	21.0533	21.1302	21.2398	21.1717	21.1825	21.2394	21.2863	21.2421	21.3279	21.0137	20.9866	20.9512	20.9199	21.0269	20.6787	20.6856	20.6636	20.6663	21.3707	21.3763	21.4125	21.2866	21.3496	21.2754	21.0505	21.0374	20.9969	20.846	20.839
266	16.3715	16.385	16.5055	15.8229	15.8081	15.8706	13.1653	13.1609	15.9926	16.4802	16.4974	16.3517	16.5394	16.9122	16.7928	16.7248	16.9769	12.3903	16.2126	14.4189	15.9774	16.2024	14.606	14.4144	15.5489	16.5904	16.3948	16.554	15.098	16.5507	15.9607	16.2555	15.404	16.4235	16.7543	16.5493	16.9514	16.7972	15.7908	16.1579	16.2228	13.7461	15.4844	15.5107	16.0995	15.4398	16.077	15.1531	15.6845
267	17.4927	17.6718	17.6318	17.6203	17.523	17.5425	17.6116	17.5593	17.8271	17.8679	17.9457	17.8142	17.8329	17.4238	17.5897	17.5683	17.5828	17.714	17.7082	17.6797	17.6857	17.3963	17.334	17.5161	17.3036	17.649	17.7881	17.6989	17.7709	17.3403	17.226	17.5279	17.4238	17.5377	17.8936	17.9509	18.0257	17.9213	17.4646	17.4382	17.2967	17.9705	18.1283	18.0724	17.5074	17.3239	17.3731	17.5846	17.5677
268	20.0595	20.1482	19.9575	19.5759	19.786	19.7127	19.6606	19.6034	19.9729	19.8771	19.8287	19.9743	19.8265	18.7815	18.7936	18.8798	18.8422	20.496	20.6436	20.6169	20.3902	19.0053	19.1685	19.1574	19.1935	19.6203	19.8086	19.6258	19.7704	19.3933	19.2297	19.2641	19.0305	19.3417	19.8766	19.5885	19.7804	19.7047	20.3364	20.3781	20.3006	19.3704	19.7795	19.5895	19.6893	19.6941	19.8441	19.74	19.7737
269	16.2131	16.4863	16.4519	16.2144	16.1962	16.1008	16.2726	16.4867	16.3931	16.2587	16.578	16.8338	16.8064	17.0463	17.0148	17.2055	17.0679	16.9258	16.9079	16.9403	16.9528	16.3337	16.5766	16.5368	16.5676	16.6497	16.7938	16.6478	16.7413	16.5476	16.4946	16.3756	16.5183	16.5757	16.1852	16.3927	16.4666	16.4391	16.5515	16.9592	16.725	16.6654	16.7596	16.7825	16.5038	16.4677	16.6467	16.2904	16.2072
270	17.1974	17.1667	17.204	16.9039	17.146	17.0099	17.2134	17.2524	17.5427	17.4141	17.1697	17.5252	17.4852	17.5309	17.397	17.7087	17.5344	16.934	17.0179	16.9382	16.9963	16.2797	16.8538	16.6634	16.4893	17.3534	17.214	17.2695	17.4696	17.0268	16.9125	16.654	16.9824	17.1035	16.6038	16.8335	16.9347	16.6118	17.0631	17.3063	17.3415	16.6194	16.3927	16.3578	17.3372	17.1723	17.3329	16.1791	16.428
271	20.2713	20.097	20.2109	19.918	19.8671	19.8414	19.8011	19.8613	19.696	19.8678	19.7183	19.7463	19.8772	19.5954	19.6317	19.5905	19.6532	20.1773	20.2228	20.2836	20.2961	19.8883	19.9158	19.9006	20.0115	20.0395	20.0576	20.0195	20.1794	20.0599	19.9704	19.9751	19.9096	19.9466	19.7092	19.7047	19.7735	19.6776	20.0831	20.1936	20.1977	20.3098	20.2877	20.1555	19.7469	19.6017	19.6398	19.7127	19.7428
272	20.1558	19.9743	20.1289	20.1461	20.4643	20.4746	20.232	20.3639	20.7092	20.6532	20.3256	20.789	20.5923	20.1507	19.9612	19.8322	20.0186	19.5122	19.8217	19.4768	19.1939	20.557	20.7596	20.6174	20.67	21.2698	21.2494	21.191	21.2087	20.8166	20.7475	20.5989	20.9851	20.9086	20.6053	20.3238	20.3007	20.1805	20.969	21.2049	20.944	20.527	20.3492	20.5566	20.3438	20.3352	20.3281	21.6454	22.1581
273	18.1778	17.9351	17.6342	17.8157	17.1814	17.6314	17.6949	17.7856	18.4764	18.1231	18.2196	18.4272	18.372	18.1305	18.1549	18.0221	18.3546	18.1595	18.3551	18.3203	18.0259	17.6953	17.2212	17.3781	18.032	18.183	18.2087	18.3872	18.0054	17.8108	17.826	17.7242	17.6766	18.1435	17.9999	17.824	17.5438	18.0106	18.0802	18.3316	17.657	18.5419	18.4629	18.7467	17.8644	17.3308	17.6995	17.4499	17.7297
274	21.1132	21.0019	21.128	19.8392	19.9352	19.9557	19.9564	19.882	20.1079	20.2575	20.0176	20.0363	19.9007	19.9014	19.6237	19.7456	19.6843	20.9303	20.9837	20.9222	20.9564	20.6187	20.5918	20.6228	20.6331	20.6282	20.5873	20.5487	20.6527	20.9316	20.8809	20.9382	20.8365	20.8638	20.5622	20.6111	20.6233	20.6642	21.4025	21.2825	21.41	20.0544	20.1485	20.0232	20.798	20.876	21.04	20.4019	20.6468
275	15.7969	15.1572	15.4612	15.3024	15.5429	15.3068	15.603	15.6194	18.7167	18.7094	18.7633	18.6854	18.69	17.5493	17.8796	17.866	17.8696	14.8547	15.3266	15.1953	15.0859	15.3646	15.6128	15.7654	15.6055	16.1593	16.1268	16.2713	16.3028	16.4174	16.6986	16.7548	16.5686	16.5478	16.802	16.7307	16.5805	16.2964	16.346	16.2415	16.3147	16.3403	16.6892	16.3771	15.1383	15.5908	14.5648	15.5507	15.4686
276	19.4181	19.0588	19.1584	19.6858	19.6605	19.6047	19.3107	19.39	19.3911	19.4302	19.4052	19.7587	19.4972	20.0072	19.6334	19.664	19.7106	19.2245	19.3292	19.0827	19.2909	19.4403	19.85	19.6102	19.7465	18.9134	18.9992	19.2209	19.364	19.8998	19.924	19.6475	19.6768	19.572	19.4215	19.4666	19.2869	19.4142	19.1178	19.0251	19.1858	19.7409	19.8054	20.0153	19.1724	19.2339	19.4351	18.5373	18.7394
277	16.0456	16.0517	15.6621	15.7441	15.8829	15.9841	16.1655	15.9139	16.5296	16.2702	16.33	16.3689	16.3294	17.4088	17.5052	17.3445	17.4939	16.5096	16.6834	16.6993	16.4542	16.118	16.1159	16.1396	16.1328	16.446	16.4066	16.5576	16.6548	16.1852	16.3317	16.129	16.3087	16.1405	16.585	16.5866	16.7109	16.6471	16.6531	16.676	16.7149	15.9273	16.319	16.1623	15.6314	15.7395	15.844	15.9439	15.9562
278	24.0373	24.0454	23.8712	23.954	24.0325	23.8275	23.9737	23.8823	23.5416	23.6237	23.6463	23.5748	23.4325	24.8176	24.9526	24.963	24.9642	24.5459	24.5268	24.5287	24.517	24.5767	24.6562	24.611	24.5638	24.4145	24.3489	24.3604	24.2614	24.4034	24.4677	24.4873	24.3535	24.5425	24.6227	24.4758	24.5057	24.4163	24.2615	24.3418	24.2359	25.053	25.0807	25.0375	24.5801	24.5066	24.5078	24.8018	24.9226
279	24.5652	24.604	24.6163	24.3671	24.3827	24.3957	24.3222	24.4019	24.1667	24.134	24.1867	24.2387	24.2357	23.9153	23.9772	24.0124	23.9833	24.3596	24.3017	24.3744	24.3186	23.9804	23.9824	24.0852	24.0787	24.1657	24.1069	24.0004	24.1972	24.4853	24.3268	24.3998	24.3322	24.3438	24.396	24.2361	24.3758	24.3194	24.3943	24.3228	24.334	24.191	24.2262	24.0741	24.5299	24.5058	24.5338	24.4571	24.4627
280	23.5921	23.4892	23.5002	23.4158	23.4492	23.3859	23.2581	23.4781	23.1842	23.2156	23.201	23.3008	23.2988	22.8463	22.7009	22.8218	22.7441	23.3327	23.3589	23.4058	23.3805	23.0837	23.1433	23.1931	23.2056	23.2167	23.261	23.3181	23.2988	23.3198	23.2405	23.2332	23.2962	23.2711	23.4242	23.4712	23.391	23.554	23.1949	23.3699	23.3065	23.2945	23.2274	23.2682	23.6493	23.6713	23.6149	23.2213	23.4279
281	17.5192	17.9886	14.1417	16.1728	16.5372	15.9348	15.8765	16.699	17.9958	17.7733	18.0857	17.8625	18.0403	17.1112	18.4765	14.4136	14.745	16.4684	17.0557	16.3943	16.5949	16.5203	16.5369	16.397	16.6377	15.6828	17.965	17.4525	15.2927	17.0335	16.8663	16.846	17.0824	16.8957	18.9469	18.9911	18.8808	19.0343	18.8589	19.3551	18.9194	21.1739	21.2307	21.1838	18.5777	17.7637	18.4146	17.0587	17.2924
282	21.9	21.6237	21.972	22.069	21.9672	22.0717	22.1375	22.0637	22.007	21.7741	21.8894	22.1112	21.8846	22.2068	22.0744	22.0698	22.054	22.0211	22.0367	22.1641	22.0141	22.2353	22.1415	21.9792	22.2141	21.623	21.7518	21.6891	21.9683	21.7173	21.7555	21.7213	21.7651	21.7696	20.9809	21.136	21.1471	21.1181	21.741	21.8054	21.9649	21.8372	21.9939	21.9635	22.0793	22.1859	22.3744	21.6922	21.8079
283	17.2956	17.3497	17.3558	17.2458	17.1954	17.2831	17.251	17.1326	17.5956	17.6547	17.5834	17.4688	17.7098	16.6643	16.7717	16.8106	16.7696	17.1991	17.0399	17.0225	17.1057	17.4066	17.4788	17.4214	17.5532	17.1681	17.4074	17.4037	17.313	17.053	17.2378	17.1939	17.1527	17.2014	17.4463	17.3911	17.5004	17.3627	17.5209	17.6695	17.6432	17.1914	17.4048	17.2431	17.1524	17.1244	17.04	17.4794	17.3591
284	21.3628	21.3204	21.3902	21.1217	21.127	21.1109	21.0454	21.0303	21.7659	21.8817	21.7543	21.7509	21.7852	20.5251	20.6304	20.5502	20.6863	20.7883	20.8015	20.7617	20.7772	21.068	21.0254	21.0994	21.0627	21.2053	21.2378	21.2748	21.1829	21.133	21.1309	21.1648	21.1257	21.0777	21.1319	21.0534	21.1558	21.15	21.0286	20.9752	20.9541	21.097	21.004	21.0694	21.217	21.2053	21.1997	20.8835	20.8795
285	16.4574	16.6846	16.9405	17.4228	17.2779	17.1196	17.3999	17.4159	16.7845	13.8179	16.9753	16.1482	16.6883	17.0859	17.3784	17.2065	17.3383	17.222	17.0473	17.2715	17.0718	17.1004	17.056	16.5519	17.0814	16.8508	16.8983	17.0305	16.9391	17.0962	17.0818	17.0229	17.216	17.0424	16.7621	17.1059	17.09	17.0848	17.0405	17.0301	16.8436	16.9067	17.0966	17.003	16.7275	16.3136	16.7819	16.6618	16.6312
286	21.2697	21.3039	21.3611	21.2635	21.3049	21.2025	21.3027	21.3456	20.8922	20.8606	20.939	20.9873	21.0184	20.9113	20.949	20.9202	20.9524	21.5027	21.6056	21.5377	21.5759	21.1369	21.1731	21.2399	21.2974	21.2144	21.372	21.2941	21.3445	21.5114	21.3771	21.3542	21.3933	21.3772	21.201	21.1534	21.164	21.1859	21.3573	21.4737	21.3804	21.4399	21.4583	21.4297	21.2289	21.1818	21.2119	21.2964	21.3115
287	17.3872	17.2526	17.2749	19.2126	19.3619	19.3524	19.3718	19.2542	18.6212	18.5213	18.6035	18.2725	18.4684	18.412	18.4149	18.5102	18.4921	19.3465	19.3235	19.2455	19.2828	19.0343	19.0636	18.9505	19.014	18.7173	18.6837	18.6025	18.6964	18.6609	18.7235	18.6628	18.7463	18.6244	16.9021	16.6974	16.8443	16.6865	18.6453	18.6841	18.6869	18.0869	18.0793	18.1853	19.2289	19.2003	19.271	17.348	17.5864
288	19.7144	20.375	19.8722	19.9675	20.0173	20.036	19.8242	20.1251	20.3992	19.9992	20.0053	20.0154	20.303	21.0927	21.6188	21.3574	21.5998	18.7555	18.4104	18.6142	18.2032	19.0714	19.3756	19.4962	19.4766	20.8182	20.2816	20.2338	19.9641	19.8713	19.8386	19.829	19.9457	19.9426	20.2414	19.8423	20.2282	20.1328	19.6521	19.3859	19.6104	20.2437	20.5994	19.8809	20.0313	20.1608	19.9719	20.163	19.941
289	20.1597	20.2887	20.37	20.4318	20.4477	20.3944	20.3997	20.5052	21.1036	21.1191	21.1002	21.003	20.9629	20.7528	20.7072	20.7323	20.7713	20.682	20.5296	20.6446	20.7578	20.861	20.9662	20.942	21.0324	20.2589	20.3564	20.3419	20.4267	20.4063	20.4355	20.3849	20.491	20.4962	20.5474	20.5159	20.6243	20.5731	20.7863	20.8244	20.8241	20.5284	20.5618	20.518	19.9447	19.9927	20.0227	20.816	20.7662
290	16.0956	16.5537	15.7322	16.5185	16.1292	16.1902	16.6683	16.1975	17.101	16.6958	16.8264	16.6938	16.3735	15.1833	16.4489	15.2885	16.1755	16.66	16.6715	13.3484	16.7602	16.6081	16.1371	16.2759	16.1721	15.5542	15.964	16.3413	16.1301	16.1107	16.1511	16.1562	16.1804	15.8874	16.1903	16.1168	15.6773	15.627	16.4973	16.1158	14.8672	15.9393	16.2202	16.0809	15.8962	15.9457	15.8711	15.9671	16.3248
291	16.1698	16.0691	16.4346	16.7138	16.6915	16.2938	16.8931	16.3634	16.215	16.2471	16.1271	16.3982	15.9786	16.7313	16.4787	16.0653	16.5065	16.8485	16.1654	16.3204	16.8891	16.3372	16.583	16.1291	16.6419	16.0705	16.0258	15.6864	15.7802	16.5038	15.7614	15.862	16.1732	16.1707	16.4578	15.3346	16.2678	16.1748	15.4331	15.6962	16.2676	14.8837	15.6596	15.6115	15.0973	13.7755	16.5164	16.5994	15.9505
292	16.8544	16.7576	16.7826	15.9151	15.9859	15.4968	15.6257	16.2438	16.1049	16.2742	15.6921	15.9876	15.51	15.719	15.4551	15.9735	15.5672	16.6879	16.3706	16.23	16.3026	16.6855	16.393	16.1948	16.518	16.9243	16.5727	16.6201	16.5723	16.3707	16.4871	16.5863	16.3967	16.6856	16.4231	16.2884	16.5417	16.6061	16.9841	16.6431	17.0685	15.6156	15.7995	15.591	16.8385	16.6878	16.9946	16.545	16.3915
293	23.4024	23.3625	23.3584	23.6645	23.6717	23.6899	23.7413	23.6171	23.5768	23.605	23.6014	23.5386	23.464	23.218	23.2395	23.1992	23.2553	23.6453	23.6399	23.6381	23.5696	23.4445	23.4987	23.4433	23.368	23.5455	23.6092	23.6243	23.5265	23.3271	23.3015	23.3255	23.2699	23.3167	23.4021	23.4202	23.4689	23.3597	23.3744	23.3625	23.2911	23.3044	23.3127	23.2259	23.1933	23.162	23.2309	23.2976	23.2861
294	18.5079	18.5461	18.4599	18.8757	18.9728	18.862	18.8314	18.8333	18.8543	18.8288	18.7261	18.8327	18.705	19.0191	19.1346	18.9976	19.0208	19.0281	18.9393	18.9601	18.896	19.0754	19.1677	19.1293	19.1455	19.6286	19.6194	19.4348	19.5065	19.3865	19.3959	19.3241	19.357	19.3639	18.9362	18.7626	18.8716	18.8107	19.1398	19.1118	19.2374	18.6901	18.8121	18.7804	18.9906	18.9657	18.9423	19.3912	19.3491
295	23.5679	23.4247	23.5865	23.0707	23.2578	23.2238	23.2744	23.2237	23.4112	23.4617	23.5028	23.4006	23.3996	23.2472	22.9995	23.167	23.2281	23.5091	23.4728	23.5526	23.543	23.5957	23.5691	23.547	23.6427	23.6203	23.6118	23.5859	23.6518	23.6262	23.6225	23.7068	23.7321	23.582	22.8912	22.93	22.9187	22.9352	22.8174	22.8172	22.7493	23.5498	23.5016	23.429	23.9184	23.9377	24.0192	23.4327	23.4998
296	15.0553	15.5967	15.3737	15.6356	15.6523	15.766	15.371	15.5037	16.4642	16.4965	16.5196	16.5598	16.349	16.1461	16.2284	16.4684	16.3288	16.1849	16.0923	16.0998	16.2046	15.8646	15.7861	15.9179	15.9892	16.0299	16.1294	15.3877	15.4845	15.3824	15.4962	15.6101	14.1753	15.9257	15.569	15.6415	15.7634	15.7948	15.5854	15.7369	14.8538	15.6561	15.9016	15.7485	16.2035	15.915	15.5732	16.0198	15.8593
297	20.3348	20.0031	20.2275	20.5551	20.1235	20.2925	20.137	20.3421	19.8901	19.7526	19.7973	20.0002	20.1073	20.3682	20.3405	20.2456	20.5103	20.6324	20.6944	20.7604	20.5816	19.8718	20.0341	20.0185	20.0674	20.4809	20.614	20.5747	20.5632	20.3618	20.3193	20.3218	20.2858	20.3912	19.6802	19.8885	19.8647	19.7014	19.9703	20.1809	20.2022	20.4653	20.49	20.3846	20.6373	20.5175	20.7368	20.4531	20.3521
298	15.0596	15.2351	14.8732	14.4326	15.4292	14.8722	14.9461	15.1744	14.8031	15.4937	14.4739	15.1331	15.6004	15.7361	15.5214	15.3551	15.5283	14.5975	14.6655	13.0141	14.5941	14.4712	15.0753	15.5736	15.2297	15.5452	14.8575	14.0693	14.9465	15.1154	15.1372	15.4699	15.2825	15.3069	15.5809	15.4104	15.5135	14.45	15.6396	15.8357	15.4689	15.7653	15.5131	15.5154	15.7032	15.6896	15.0777	15.6421	15.4929
299	21.5622	21.6142	21.614	21.6456	21.7373	21.7126	21.6622	21.7539	21.534	21.5988	21.6554	21.5767	21.5488	21.4233	21.5418	21.4525	21.5329	21.661	21.5507	21.5348	21.5898	21.2879	21.2651	21.3372	21.1606	21.5513	21.5576	21.5259	21.532	21.5749	21.5429	21.6122	21.5909	21.606	21.583	21.5924	21.5695	21.6026	21.7522	21.6524	21.7251	21.4858	21.5369	21.4634	21.4652	21.4741	21.4197	21.8174	21.8105
300	16.0397	15.4747	14.9497	13.9821	13.0681	12.9639	15.1248	15.1947	14.7339	14.2655	14.085	15.7758	12.4757	15.555	15.3925	15.3283	15.5929	14.298	14.3723	14.2551	14.2418	14.4911	14.0949	16.1608	14.5735	13.8218	16.1289	14.0989	14.699	15.0668	14.3898	16.3312	16.6287	15.0993	13.7228	14.8556	13.422	15.7679	15.1373	15.0531	14.9798	14.6196	14.1431	13.6322	15.2324	14.043	14.4222	14.0175	15.5289
301	18.1049	17.9667	18.0882	18.0011	18.0475	18.1856	18.08	18.0507	19.1114	19.1617	19.0546	19.1334	19.1166	18.3117	18.2827	18.3073	18.377	18.2997	18.4293	18.3768	18.3601	18.3529	18.4516	18.4607	18.4656	18.2642	18.1132	17.9713	18.2513	17.6826	17.6931	17.6154	17.5806	17.6882	18.5427	18.4693	18.5023	18.3798	18.2949	18.1803	18.2803	17.8395	18.1178	18.0538	17.8769	17.9376	17.9755	18.4217	18.3836
302	16.6721	16.7752	16.7206	17.1106	17.2272	16.875	17.1061	16.7342	16.3935	16.8097	16.4335	16.4959	16.6466	17.2398	17.3992	17.1845	17.042	16.6711	16.7046	16.9915	16.7295	16.9006	17.4475	17.2868	17.2645	17.1017	17.2657	17.0689	17.1978	17.2318	16.7723	16.6793	16.7809	16.4969	17.2153	17.067	17.2136	17.0488	16.9314	16.8912	16.786	17.3252	17.3232	17.1865	16.8562	16.857	16.7852	16.9096	16.8462
303	15.7844	15.3874	15.4886	15.9771	15.8747	15.6208	15.2791	16.0065	15.558	15.7735	15.6709	14.9502	15.9742	15.3052	15.6306	15.7483	15.6199	15.1373	16.8245	15.5156	13.7415	14.2086	15.4366	15.2387	15.1572	15.5444	15.7512	13.1919	15.2381	15.1414	15.7606	15.0858	15.1767	15.6326	15.545	15.6417	15.3979	15.4825	15.5694	15.1909	15.7629	15.341	15.9187	15.5095	15.8176	16.2197	15.9017	15.5744	15.3066
304	18.3723	18.3706	18.4584	18.9455	18.781	19.1365	18.8644	18.9589	19.2313	19.517	19.6403	19.5318	19.1799	13.6099	13.8806	18.4078	18.7815	18.8088	19.0868	18.9513	19.1516	19.1271	19.046	18.9855	19.3825	12.734	18.6706	18.6749	18.8157	17.915	12.3893	13.9526	17.6968	18.043	19.2274	18.9271	19.0408	19.1832	13.2941	18.5116	17.9546	18.6559	18.6458	18.8937	18.42	12.7453	18.5851	19.0136	19.1535
305	23.1104	22.965	23.0453	23.3842	23.3187	23.3118	23.3018	23.4245	23.0033	23.0494	22.9532	23.0234	23.0906	22.8098	22.6444	22.7596	22.6224	22.9587	22.845	22.8861	22.9281	23.1605	23.1476	23.1571	23.041	23.3738	23.4472	23.3791	23.3229	22.7545	22.626	22.478	22.4451	22.6327	22.8021	22.8165	22.8058	22.6594	22.7632	22.9852	22.9805	23.3734	23.2135	23.2865	23.0811	23.0298	22.894	22.3259	22.2654
306	15.0144	14.6357	14.3274	14.9904	14.5335	14.8727	15.2169	14.9614	13.778	15.0551	16.3102	15.0584	15.6741	15.2843	14.808	14.2662	15.2446	14.8865	14.6921	14.7778	14.4735	15.4241	14.2367	15.3656	15.2982	15.0777	14.4997	14.2856	14.5684	14.5563	14.9959	12.0957	15.2732	14.9616	14.572	14.3783	15.1391	14.7064	14.4445	15.0229	14.7681	15.0817	14.9107	15.0147	14.9106	15.4198	14.9161	15.1045	15.2233
307	22.0107	21.9641	21.9814	20.5164	20.5854	20.4382	20.6419	20.4914	21.1942	21.1108	21.0896	21.0619	21.0409	20.3517	20.2487	20.3313	20.1097	22.0021	21.912	22.0028	21.9477	21.672	21.6752	21.6189	21.7025	21.661	21.7532	21.6466	21.7475	22.0119	21.8648	21.9811	21.8653	21.8623	21.5484	21.6112	21.5755	21.6109	22.2337	22.2689	22.3263	21.24	21.1641	21.202	22.0875	22.0419	22.0556	21.4289	21.4305
308	21.5907	21.586	21.5846	22.2415	22.2637	22.3116	22.2567	22.2666	21.7785	21.8328	21.7712	21.7569	21.7263	21.9196	21.7822	21.9027	21.8959	22.3088	22.2857	22.3227	22.2019	22.0779	22.0798	22.0762	22.0703	21.7633	21.7819	21.8156	21.898	21.6605	21.4344	21.5005	21.509	21.4429	21.6429	21.5889	21.7515	21.6692	21.5761	21.6234	21.6182	21.8275	21.9104	21.8819	21.8535	21.8271	21.9793	21.8082	21.7505
309	19.6964	19.9378	19.8918	20.7961	21.0562	20.6827	20.9581	20.8211	20.7107	20.6674	20.8947	20.7283	20.7338	18.5701	18.856	18.6693	18.7109	20.7322	20.6702	20.717	20.88	20.8063	20.868	20.8801	20.8866	20.8289	20.6165	20.6687	20.5125	20.8659	20.8729	20.8769	20.7525	20.8242	20.6773	20.61	20.5812	20.7437	20.6103	20.6219	20.6215	20.2251	20.3327	20.2585	20.5992	20.6714	20.5388	17.6795	18.1752
310	20.1811	20.0029	20.0165	19.6341	19.8105	19.5771	19.7336	19.6844	20.7794	20.6976	20.3961	20.3999	20.6178	20.2281	20.3482	20.1281	20.0178	20.844	20.7064	20.5941	20.8999	21.204	21.3908	21.6088	21.553	21.4178	21.4852	21.397	21.2032	20.6866	20.7443	20.5558	20.6641	20.7026	20.7452	20.527	20.6858	20.7965	20.5024	20.4459	20.6241	21.1396	21.2355	21.3197	20.9249	20.7447	20.4796	20.9467	20.5712
311	16.4451	16.2702	16.3268	16.7292	17.0096	16.6865	16.8736	16.7258	16.3353	15.8971	16.2791	16.189	15.8297	16.5892	16.7947	16.8521	16.7413	16.541	16.4518	16.4431	16.285	16.7056	16.5949	16.2873	16.8409	16.5174	16.6481	16.3815	16.7348	16.6778	16.859	16.5931	16.5475	16.7294	16.5489	16.4022	16.527	16.7226	16.0939	16.1065	16.296	16.4907	16.7574	16.4662	16.4856	16.5972	16.7594	16.4465	16.4635
312	17.3699	16.865	17.3135	17.9363	17.7203	17.4885	17.5033	17.6951	17.3972	17.6686	17.2522	17.678	17.5785	17.8201	17.6136	17.682	17.6702	17.7446	17.4214	17.5691	17.3546	17.6961	17.5383	17.4113	17.4778	17.1927	17.4144	17.2599	17.4458	17.7133	17.2295	17.1018	17.0183	17.4437	17.0825	17.1737	16.7792	17.0164	17.5509	17.4139	17.4009	17.3407	17.2189	17.4922	17.2559	17.0609	17.4428	17.463	17.3886
313	14.4169	15.4279	15.8547	15.7495	16.0606	16.3362	16.2416	15.6934	16.6664	16.4863	16.0395	15.6597	16.2012	15.2726	15.4432	15.5217	16.0685	15.793	16.1126	13.5037	15.9332	15.5905	15.9671	16.4343	15.8259	15.5789	15.8046	13.7215	16.0789	14.5827	14.3677	15.5123	14.1889	13.8502	15.6721	15.8836	15.2724	14.144	13.8699	15.4368	15.4791	15.623	15.5986	15.3365	15.1247	15.4989	15.6797	15.9126	15.8313
314	20.2618	20.3211	20.2916	20.0516	19.8915	19.9842	20.1152	20.0375	20.1338	20.4067	20.1095	20.1017	20.206	19.7661	19.7425	19.956	19.8985	20.3434	20.4361	20.4615	20.4263	20.0533	20.1739	20.0358	20.1702	20.2342	20.1904	20.2896	20.1893	20.0932	19.9779	20.0128	20.0191	19.991	19.9701	20.1761	20.0264	20.1595	19.8992	19.9165	19.8758	19.3408	19.4831	19.4791	20.3232	20.3483	20.265	20.1778	20.1214
315	23.3191	23.3814	23.3245	23.3969	23.4682	23.4708	23.4752	23.5104	22.7621	22.729	22.8447	22.7258	22.6985	23.3934	23.5052	23.5301	23.5208	23.3564	23.386	23.2685	23.3106	23.289	23.2661	23.2948	23.2541	23.1533	23.0964	23.0412	23.0184	23.2304	23.1231	23.1618	23.1447	23.1709	23.0476	22.927	23.0288	22.9704	23.3022	23.2406	23.2917	22.8679	23.0572	22.9385	23.3076	23.3532	23.3225	23.2938	23.3228
316	19.5642	19.5728	19.6681	19.7339	19.769	19.7303	19.8477	19.7407	19.2419	19.4674	19.3837	19.2831	19.6	20.1127	20.1495	20.059	20.1456	19.5091	19.5098	19.5368	19.5123	19.4497	19.3487	19.5409	19.5349	19.5548	19.5567	19.4678	19.7093	19.4843	19.5722	19.5252	19.5146	19.4321	19.1776	19.113	19.2693	19.0072	19.9822	20.0381	20.0601	19.2712	19.3764	19.2847	19.6247	19.6857	19.5794	19.8551	19.8886
317	17.6115	17.9963	17.7219	18.1442	18.3547	18.5653	18.1317	18.1588	18.8358	19.1451	18.8329	18.891	18.8241	17.8822	18.2718	17.9312	18.0866	18.0679	18.4117	18.2132	18.3054	18.3471	18.6658	18.6584	18.5065	18.2327	18.1441	18.2196	18.3006	17.7572	17.2156	17.4677	17.5468	17.6868	18.6087	18.5117	18.5704	18.5378	17.7759	17.4357	17.6086	17.9406	18.141	18.0446	17.9856	17.8623	18.0463	18.6174	18.1687
318	20.6855	20.6578	20.671	20.365	20.4229	20.4689	20.6011	20.3741	20.6576	20.4605	20.6751	20.5014	20.4196	19.593	19.7368	19.673	19.6257	20.497	20.492	20.5893	20.4471	20.3069	20.1937	20.2246	20.2725	20.2067	20.1847	20.02	20.259	20.3967	20.508	20.5611	20.3821	20.4158	20.4073	20.426	20.4821	20.4735	20.241	20.23	20.4019	20.0788	20.3851	20.2404	20.4268	20.4248	20.5164	20.4043	20.2863
319	17.4608	17.3206	17.0952	16.3706	16.5041	16.369	16.5869	16.4543	16.9437	16.4728	16.7987	16.3975	17.052	16.9541	16.7965	16.8004	16.7198	18.0488	18.2628	18.0294	18.1183	17.3428	17.1462	16.9459	17.1439	16.8793	17.157	16.8883	16.4845	18.0483	17.9834	17.9666	17.6318	17.9339	17.304	17.4825	17.0229	17.0961	15.9614	15.6194	15.5894	17.1987	17.521	17.9187	17.9564	17.6632	17.5121	17.4043	18.0724
320	21.7583	21.7817	21.8538	21.8349	21.9289	21.917	22.0336	21.879	22.6865	22.6713	22.6047	22.5555	22.3397	21.9123	21.8469	21.8581	21.8459	21.8461	21.8246	21.9042	21.8719	22.0852	22.0028	22.0979	22.177	21.5599	21.592	21.6809	21.685	21.8266	21.7091	21.7372	21.7174	21.6759	21.6321	21.7962	21.8421	21.9014	22.0341	22.0126	22.1065	21.919	22.0113	21.8545	21.2585	21.1661	21.3743	21.9049	21.9383
321	19.0826	18.8396	19.2096	18.5836	18.2905	18.5353	18.3242	18.1972	18.2383	18.4841	18.6235	18.4031	18.5474	17.4087	17.9263	17.7167	17.7194	18.6082	19.1607	19.001	18.5424	17.8785	17.8175	17.7318	17.955	18.3302	18.8246	17.866	18.3337	18.3544	18.2772	18.4786	18.3726	18.2839	18.6697	18.4626	18.5665	18.7031	18.6351	18.1962	18.4238	18.5004	18.7588	17.8991	17.6289	17.8926	18.1509	17.9431	18.0847
322	20.0064	19.6774	19.6842	21.1724	21.2496	20.8374	21.3322	21.1222	19.4233	19.0271	19.4349	19.0992	19.2536	20.4352	20.3328	20.3484	20.376	21.1219	21.1451	21.3524	21.1922	20.1711	20.0803	20.186	20.1238	19.7972	20.2066	20.0227	19.9655	20.3319	20.6884	20.5427	20.2779	20.4488	19.6523	19.5942	19.6442	19.6481	19.8661	19.7083	19.8781	20.8124	20.7248	20.7913	21.2651	21.059	21.1794	20.6869	20.8234
323	20.0277	19.9296	19.9473	19.3778	19.5573	19.662	19.5933	19.3852	19.9784	20.151	20.1077	20.0292	20.0756	20.262	20.246	20.3813	20.2059	19.8715	19.8497	19.9282	20.0874	20.0027	19.9403	20.0921	20.0701	20.1529	20.2707	19.9729	20.2607	19.5294	19.879	19.5083	19.744	19.685	19.8637	19.8823	19.7965	19.9136	20.1882	20.2693	20.4408	19.7466	19.8039	19.8312	19.7324	19.6417	19.732	19.6606	19.8665
324	17.1183	16.7747	17.0052	17.5924	17.8878	17.6632	17.9486	17.6043	14.327	16.1951	14.9713	15.616	15.7132	18.0294	18.2878	18.2327	18.1113	17.086	17.6793	17.0066	17.175	16.7219	17.6228	17.5348	17.4542	16.7286	17.192	16.9802	16.8943	17.3033	17.351	16.9711	17.1274	17.0335	17.5106	17.5199	17.3033	17.0556	17.4534	17.4874	17.4619	17.465	17.643	17.5094	17.7759	17.4493	17.0759	17.599	17.5767
325	14.8984	14.6016	15.0737	15.0735	15.1831	15.3332	15.4125	15.0579	16.3606	16.4108	16.1379	16.1823	16.1918	14.9354	14.7566	12.8062	14.1872	14.9438	15.3999	14.0476	15.4129	15.7262	15.6638	15.5639	15.3185	14.4985	15.7898	15.166	14.8594	17.0189	15.1953	13.7428	14.3811	14.5522	15.2246	15.4185	15.405	15.1521	14.1447	15.0332	13.9761	15.4984	15.6516	14.7308	14.8816	14.8347	13.5758	14.6897	15.4623
326	18.0758	17.9977	18.0356	17.8871	18.0604	18.0048	18.0263	18.1341	18.5766	18.2545	18.5461	18.4449	18.2854	18.0536	18.4532	18.4623	18.3981	18.1261	18.0146	17.977	18.0164	17.8664	17.9508	17.8826	17.6746	17.9464	17.9922	18.2532	17.9366	18.5661	18.6564	18.8368	18.6484	18.7821	18.6746	18.8044	18.7226	18.7928	18.3042	18.6436	18.6142	18.3016	18.6575	18.4399	18.5264	18.2392	18.392	18.5485	18.1777
327	17.4299	17.4312	17.0266	17.9242	17.7853	17.9186	19.3216	18.0119	18.4669	18.2003	18.0878	18.3723	17.9963	17.9564	18.2682	18.8472	18.1147	18.0945	18.3031	17.8034	17.8406	18.1041	17.3364	18.2855	17.2846	17.6292	17.657	19.5559	18.0501	17.548	17.6406	17.7085	17.7827	17.8499	17.9281	18.0081	18.3833	18.4026	18.1692	17.9445	18.1246	18.17	17.9144	18.795	17.9973	17.7467	17.4218	18.5442	17.8877
328	18.8721	18.9486	18.7421	18.7298	18.9119	18.5694	18.8694	18.8804	18.4374	18.4613	18.6983	18.3659	18.5604	19.0306	19.047	19.5257	19.4584	18.8237	18.7762	18.8427	19.0713	18.3499	18.5961	18.2199	18.2277	18.8558	18.9483	18.8587	19.0998	18.8977	19.3716	19.1763	19.1537	19.2564	18.9508	18.8617	18.8682	18.8062	18.7764	18.8819	18.8858	19.1437	19.079	19.3032	18.6841	18.6762	18.9224	18.5937	18.519
329	16.6945	17.0302	17.3811	17.5582	17.833	17.6304	17.7033	17.9763	17.9604	17.9205	17.8253	17.9319	16.8056	18.2328	18.405	18.6297	18.2786	17.6671	17.0826	17.1097	17.8666	17.1298	17.6047	17.4084	17.157	18.0475	16.7347	17.6361	17.2532	17.8692	17.8338	17.2269	17.7417	18.1471	18.1816	17.9386	17.9785	18.3938	17.6588	17.539	16.7881	16.7476	16.1125	16.802	17.0477	16.8044	16.3208	17.2407	17.1088
330	23.1494	21.9927	22.1123	21.8928	21.6498	22.142	21.8371	22.2965	21.7748	21.9558	21.6641	22.5925	21.36	21.9351	22.3254	21.6116	22.4763	22.2584	22.2125	22.1904	21.8811	21.5327	21.5649	23.658	21.9275	21.6497	23.5412	21.4985	21.0656	21.1593	21.8878	21.3598	23.3596	20.8336	21.4793	22.175	21.1733	22.9021	22.0803	21.8765	21.4351	21.7059	21.1872	22.66	22.7347	22.1891	21.5248	21.3397	22.7946
331	22.7549	21.6212	21.7429	21.3928	21.2544	21.601	21.3931	21.9253	21.3944	21.3228	21.3735	22.3868	20.8854	21.595	21.7564	21.3338	22.0379	21.6757	21.6923	21.7839	21.4681	21.154	21.2478	23.3714	21.6751	21.1316	23.0949	21.0904	20.6075	20.7641	21.6194	20.8235	23.213	20.5797	21.0295	21.7326	20.6458	22.6311	21.8185	21.6391	20.9538	21.3453	20.5742	22.289	22.2886	21.8532	21.0431	20.8697	22.3071
332	19.9946	20.0884	20.0099	20.4659	20.5701	20.4391	20.5543	20.458	20.2566	20.2561	20.3496	20.2953	20.2189	20.6597	20.6972	20.7891	20.6886	20.5404	20.5086	20.63	20.5961	19.8443	19.7687	19.7799	19.9801	19.8644	19.8319	19.796	19.9915	20.2639	20.2328	20.3241	20.2991	20.2591	19.7919	19.7988	19.8602	19.8806	19.9092	19.8052	19.9348	19.4204	19.5516	19.4891	20.2077	20.2165	20.3246	19.8422	19.8639
333	21.7221	21.7049	21.7716	21.7544	21.8273	21.6554	21.8124	21.9603	13.4638	18.9543	13.6221	20.1354	21.3645	14.1962	12.4866	12.9806	15.2393	21.0245	21.5834	21.1745	21.2476	21.4126	21.5464	21.5061	21.622	23.0153	23.1158	23.1134	22.9479	22.2949	22.5405	22.4334	22.4319	22.7987	22.1797	22.2837	22.094	21.9019	21.6214	21.9022	21.7762	22.3141	22.2306	22.2838	22.5445	22.6395	22.5449	22.755	22.6257
334	15.8253	15.7573	15.8162	16.3755	16.2723	16.1461	15.8154	16.3431	16.5582	16.5924	16.4964	16.4461	16.5773	15.8222	15.7878	15.5365	15.8707	16.4348	16.4044	16.3922	16.5231	16.4403	16.4516	16.6621	16.6114	15.926	16.0121	16.1532	15.7448	15.9975	16.1064	16.0248	16.0535	16.1367	16.2593	16.0491	16.3373	16.0294	15.8327	16.2382	15.9921	15.8328	15.8269	16.0997	16.2235	15.9038	15.6738	16.5106	16.268
335	16.8031	16.8914	16.8897	17.0802	17.217	17.029	17.3221	17.1044	16.8063	16.8327	17.0344	16.8634	16.855	17.6077	17.6757	17.171	17.5234	16.5956	16.42	16.316	16.551	16.8827	17.0115	16.9956	17.0444	16.614	16.9214	17.0647	16.4805	17.8872	17.3429	17.4502	17.5668	17.3306	16.1733	16.0389	16.0692	16.1752	16.7426	17.0802	16.5599	16.99	17.0777	17.0454	16.6715	16.6111	16.6031	17.2302	17.0625
336	17.7009	17.7918	17.7532	17.385	17.7406	18.027	17.5849	17.4917	18.0325	18.0681	18.1591	18.1177	17.8574	17.785	17.7104	17.8166	17.7171	19.3311	19.1068	19.3784	19.3173	20.2344	20.2596	20.2751	20.2147	19.418	19.3218	19.2256	19.5042	17.6587	18.0127	18.1449	18.0701	17.8312	18.2619	18.0198	18.463	18.2042	19.2225	19.1179	19.265	19.1599	19.1928	19.2371	19.1002	19.3387	19.3143	18.7807	18.8633
337	14.2201	15.9911	14.9659	13.5899	12.6252	14.5764	14.7807	13.5042	19.3056	19.3958	19.1552	19.2089	19.2743	14.6802	19.5003	16.8159	13.6374	19.4417	19.2202	19.5285	19.5659	19.6028	19.9415	19.8705	19.9897	20.1535	20.2936	20.3527	20.4485	19.595	19.2643	19.1604	19.4396	19.1949	19.3335	19.3688	19.3566	19.2326	19.3309	19.0583	19.0862	20.3587	19.9056	20.0273	18.9695	19.1888	18.915	18.785	19.1452
338	19.4082	19.6052	19.4311	19.9206	19.952	19.9148	20.059	19.8557	19.1418	19.1928	19.1802	19.1738	19.2422	19.2027	19.3014	19.2794	19.2555	19.3264	19.4013	19.3397	19.297	19.5977	19.4768	19.3991	19.4965	18.9667	18.949	18.8477	18.9466	19.8997	19.7233	19.9451	19.8142	19.838	19.027	18.9623	19.1081	18.9719	19.9101	19.6633	19.8255	19.0243	19.2647	19.1011	19.5936	19.7972	19.7904	19.2335	19.1283
339	21.0468	21.0224	20.9734	20.2497	20.3937	20.2648	20.2519	20.3012	21.6404	21.6299	21.5188	21.6964	21.6897	21.7619	21.6636	21.6183	21.6047	20.9264	20.9226	21.0087	20.9212	21.1578	21.0175	21.0748	21.0375	21.3983	21.2916	21.2869	21.3813	21.6315	21.4661	21.4821	21.4784	21.4475	21.4099	21.46	21.3789	21.5034	21.2229	21.307	21.1041	21.8155	21.7359	21.8233	20.3417	20.2934	20.356	20.2592	20.3568
340	16.073	14.8349	16.8267	16.2879	15.9555	16.5819	15.665	15.7986	16.7543	16.7657	16.8403	16.8376	16.5021	15.4953	15.0624	15.5984	15.3049	15.4489	15.6426	15.7377	16.492	15.8582	15.9039	16.216	16.0744	16.6021	16.1988	15.8362	16.4737	12.7967	16.0657	16.4567	13.6458	16.0446	17.1375	15.9175	13.0347	16.4392	15.6077	15.1535	15.6994	16.0696	16.5739	16.4207	17.2729	15.0166	16.2725	16.4337	17.6712
341	18.9362	19.121	19.1259	20.5802	20.6959	20.6056	20.684	20.6666	19.1335	19.2335	19.2088	19.1723	19.1909	21.4297	21.356	21.3505	21.3003	19.723	19.5806	19.8206	19.7828	20.0335	19.9426	19.8901	20.0556	19.9644	19.7669	19.8195	19.9161	21.303	21.2728	21.2513	21.2781	21.1552	20.1783	20.2094	20.2482	20.1101	20.4697	20.3958	20.5745	19.3545	19.4552	19.3609	19.4842	19.6153	19.6017	19.6718	19.7509
342	16.2179	16.6821	14.6646	11.6088	14.3465	16.1821	16.1246	16.2696	17.0695	17.6421	17.3216	16.2325	16.8695	16.5123	15.9132	13.5551	15.4174	16.1774	16.5539	16.5278	14.8084	17.0794	17.0974	17.0962	17.3637	15.7929	16.2273	15.7097	16.2539	14.3956	17.1267	17.1599	16.5409	17.0439	15.9093	15.1317	15.306	14.6824	16.7906	16.73	16.8812	16.9175	16.5405	16.6086	16.1218	15.2672	16.1318	12.459	15.6507
343	15.2452	14.6322	15.1456	15.9408	16.1206	16.4468	16.2569	15.9074	16.4277	15.985	16.1784	16.4966	16.0253	16.0805	16.2882	16.5662	16.434	14.1488	16.3577	14.5731	15.0724	16.0778	16.2293	16.042	16.2039	15.3297	14.9095	14.5967	14.9943	15.3434	15.4729	15.9697	15.5164	15.5558	16.0807	15.8663	16.1369	15.4652	15.8341	15.7688	15.6156	16.048	16.3218	16.32	15.573	15.7116	15.8011	16.2349	16.2877
344	20.5454	20.5936	20.7238	21.1916	21.2479	21.2512	21.1541	21.0948	21.2202	21.3417	21.2264	21.1737	21.3032	21.439	21.4475	21.4255	21.4023	21.0868	21.0076	21.0886	21.139	21.0578	21.0488	21.1047	21.3157	20.7049	20.7399	20.7775	20.902	20.7024	20.6743	20.6213	20.5403	20.659	21.1003	21.0534	21.1715	21.3222	20.8331	21.0075	21.0603	21.13	21.2283	21.1955	20.2152	20.2682	20.3258	21.081	21.2476
345	16.0224	15.6492	15.9377	16.1568	15.8697	15.8356	15.8096	15.6754	17.1011	16.6736	17.0047	16.3769	16.6264	14.1629	15.5168	15.4187	15.9645	16.161	15.7643	15.5	13.0572	16.0791	16.3381	16.1856	15.9574	15.5771	14.4585	16.2588	15.7289	15.0056	15.3988	15.7722	13.437	15.4024	15.118	16.0051	15.5702	15.7159	16.5355	16.1941	16.3294	16.004	16.0396	16.0643	16.3807	15.8709	13.9327	13.387	15.8742
346	16.1219	15.9616	16.2049	16.6323	13.6328	16.6246	15.627	13.2897	15.6945	15.842	15.8867	15.7441	16.0848	16.336	16.1787	16.9876	16.6926	16.2623	16.7496	16.2113	15.8236	16.2015	16.6909	16.395	16.2775	15.7541	15.5921	15.099	16.2931	16.2403	15.9752	15.4129	16.2798	16.7493	15.8927	16.1484	16.1437	16.3877	14.2604	16.204	14.496	16.0579	16.0629	16.1047	16.866	16.6405	16.2907	16.0497	16.1581
347	15.8668	16.2134	16.0829	16.6646	16.5734	16.6688	16.6793	16.842	16.3267	16.1266	16.4317	16.3461	16.6049	17.1072	17.4682	17.2911	17.4123	16.48	16.395	16.2807	16.5187	15.963	15.7883	15.9695	15.6704	15.7756	15.9147	15.9042	15.4227	14.9821	15.504	15.3149	15.2709	15.5606	16.0707	15.7744	16.253	15.7903	16.0891	16.2722	16.3434	16.6276	16.6994	16.5918	16.6459	16.7283	16.5446	16.4995	16.5386
348	17.8635	17.8361	17.7785	17.6171	17.617	17.605	17.558	17.5539	17.2014	17.245	17.21	17.4133	17.5154	17.084	17.355	17.3639	17.4299	17.5734	17.8908	17.6435	17.5814	17.0131	17.3451	17.3595	17.5221	17.3591	17.5681	17.4349	17.8109	18.0021	17.6484	17.7893	17.9887	17.8946	17.1938	17.0901	17.1902	17.0806	18.1524	17.8845	18.213	17.7903	17.998	17.9103	16.8223	17.0579	17.0021	17.1922	17.2791
349	20.1442	19.9829	20.1107	19.7635	19.9548	19.8369	19.9267	19.7608	20.5827	20.4856	20.5743	20.5222	20.4978	18.931	19.0841	19.0642	19.2173	20.2393	20.298	20.3217	20.2898	19.5871	19.4428	19.5697	19.6577	20.1547	20.1125	20.1855	20.1675	19.8501	19.768	19.9483	19.8403	19.4363	20.2047	20.1205	20.2129	20.4132	20.1535	20.1611	20.1528	20.0461	19.9601	20.2805	20.1701	20.1936	20.1783	19.919	19.9352
350	15.6108	15.9717	15.7339	16.004	15.4384	16.3175	15.4369	16.2588	15.6761	15.3129	16.2227	15.5265	16.1013	16.3047	16.1588	16.1062	16.375	14.9009	15.2526	14.5872	15.7352	16.1237	15.6456	15.6945	15.6563	16.1696	15.9113	15.5745	15.5583	16.7236	15.7604	15.3911	15.7888	15.5983	15.8144	15.6994	15.3494	16.0739	16.1108	16.0586	16.2282	16.2786	16.4876	16.3006	13.8731	14.9174	14.8715	15.3482	15.4807
351	15.1972	14.3936	15.4577	15.7031	15.6398	15.9808	16.276	15.5239	15.8531	16.0625	16.2055	16.2246	15.8497	15.1937	14.4409	15.7768	15.3034	15.9895	16.0992	16.162	15.8549	15.9933	15.691	15.9222	15.785	13.7948	15.2918	15.5276	15.5646	15.416	15.5066	15.5584	15.7295	15.8217	15.3927	15.6879	15.9576	15.7377	15.9184	16.1601	15.7504	15.9219	16.3556	15.6288	15.036	15.6817	15.4053	15.5062	15.6951
352	21.0038	20.9552	20.9239	21.0872	21.2001	21.0812	21.2062	21.142	20.7038	20.7431	20.8341	20.839	20.6275	21.3092	21.29	21.3661	21.3742	20.9999	21.0569	21.0219	20.9617	20.9007	20.9227	20.6693	20.7543	20.9007	20.8506	20.9324	20.8449	21.0795	21.0225	20.9652	21.0113	20.9662	21.0579	20.982	20.9249	20.9573	20.8476	20.7808	20.9295	20.7702	20.9222	20.8585	20.7776	20.8731	20.7691	20.7182	20.7032
353	24.1881	24.1085	24.1166	23.8348	23.8511	23.793	23.6498	23.8385	23.9017	23.8862	23.9759	23.9873	23.9069	23.6512	23.7024	23.7425	23.7236	23.8417	23.7645	23.8406	23.8681	24.0114	23.9848	24.0295	23.9473	24.0658	24.0121	23.9738	24.0693	24.0352	24.0037	23.9753	23.985	24.0065	23.9155	23.9857	23.9029	23.9973	23.7774	23.7622	23.7517	24.1054	24.1886	24.0473	23.9362	24.0165	23.9348	23.727	23.7329
354	16.7191	16.8715	16.7648	16.6162	16.7057	16.0363	16.7103	16.6325	17.47	17.3307	17.3133	17.2078	17.3697	16.4766	16.4596	16.6655	16.839	16.9634	17.0582	17.0152	17.1413	17.3234	17.1892	17.039	17.2736	16.6585	16.5511	16.5157	16.582	17.6075	17.2138	17.0515	17.171	17.3795	17.6986	17.695	17.7556	17.8134	16.3579	16.5062	16.8018	16.5963	16.7456	16.8364	16.4911	16.4512	16.3888	17.4338	17.208
355	22.8367	22.7729	22.7571	21.7692	22.1116	21.8983	22.1042	22.1784	22.7934	22.7624	22.9606	22.9592	22.8366	21.7513	21.7202	21.5845	21.7402	22.3298	22.5605	22.432	22.5403	22.0636	22.0225	22.1269	22.0549	22.1354	22.2267	22.1686	22.3026	21.7513	21.6179	21.9781	21.7555	21.7982	21.7572	21.709	21.8953	21.8785	22.7616	22.8108	22.5727	22.0532	21.9548	22.1378	21.6472	21.6862	21.4775	22.2464	22.1718
356	18.2318	18.1584	18.4349	18.7289	18.5592	18.6012	18.5249	18.4579	18.4426	18.5067	18.2618	18.3797	18.5699	19.325	19.545	19.429	19.4944	19.1937	19.2417	19.3429	19.219	18.2697	18.2426	18.2267	18.1437	18.7992	18.8812	18.9539	19.1217	19.5643	19.5991	19.5357	19.5271	19.5789	18.2058	17.9826	18.223	18.0988	19.4593	19.1644	19.2866	18.0687	18.2572	18.049	19.7806	19.9475	19.8699	18.919	18.9023
357	18.8273	18.8646	19.0434	19.0657	19.175	19.1831	19.1983	19.1744	18.7852	18.836	18.6906	18.6715	18.8464	19.6208	19.5304	19.475	19.5529	19.486	19.4526	19.4526	19.4435	19.1058	19.0754	19.1041	19.2073	18.9413	19.1374	18.9377	19.1202	19.2433	19.3532	19.3322	19.1661	19.2144	18.8046	18.8092	18.9773	18.7687	19.442	19.4249	19.508	19.4996	19.6091	19.5885	19.2496	19.1853	19.3432	19.4358	19.5526
358	12.0617	13.7592	15.0669	15.4679	16.2647	15.5629	14.7292	15.2886	12.6225	14.5967	15.148	14.3205	13.8373	15.3948	15.4125	14.9675	13.1798	15.0631	15.9036	15.1316	14.6125	13.0728	16.175	15.1071	12.452	15.6395	15.6358	15.5403	13.2835	13.9712	15.0655	14.9739	15.1376	15.1427	16.3673	15.2149	15.1872	13.6913	15.5061	15.5248	15.9614	14.7217	14.6438	15.6334	13.6894	16.6375	15.4152	15.5884	15.052
359	19.008	19.7324	18.6612	20.1303	19.8447	19.9262	19.5111	19.859	20.6474	20.6271	20.4335	20.3237	20.5565	18.8911	19.022	18.8017	19.389	19.7309	20.3042	20.0606	20.2768	19.9096	19.932	20.0814	19.7794	20.1059	20.1962	20.4983	19.7938	19.6328	20.1111	20.0219	19.943	20.2372	20.1535	19.6553	20.4234	20.0725	20.1855	19.5177	20.108	19.2383	20.1754	19.2539	19.0893	19.0476	18.9307	18.7706	18.9366
360	20.6539	20.5672	20.6594	20.422	20.5041	20.5199	20.5276	20.478	21.2123	21.2686	21.2293	21.146	21.2061	20.3637	20.4325	20.3395	20.3864	20.8534	20.7804	20.7884	20.7451	20.6325	20.7612	20.8132	20.7159	20.6232	20.6414	20.51	20.5283	20.4024	20.5737	20.3862	20.4434	20.4596	20.5403	20.5969	20.4687	20.4558	20.4899	20.5912	20.5867	20.4092	20.464	20.529	20.7377	20.692	20.6219	20.823	20.7826
361	13.9029	14.9604	15.0598	16.0571	14.997	16.6058	14.8759	15.1405	14.9158	14.3272	14.7256	14.7151	14.4471	14.1765	16.2774	13.775	15.3854	14.8596	13.6483	14.3942	14.2015	14.815	15.0013	15.0671	15.4958	14.652	14.7809	14.4146	14.0023	14.6005	14.4597	14.829	14.0995	14.387	15.2417	14.8303	15.012	14.8342	14.6183	15.357	15.49	12.7321	14.2529	12.9285	14.5587	14.4661	14.7024	15.706	14.7484
362	11.5338	12.6461	13.1943	15.1491	14.2456	15.2608	15.374	13.9723	16.2509	16.066	15.9158	15.5573	15.8523	14.9799	15.3488	15.8501	15.3735	15.1988	15.3408	15.3884	15.3789	15.4666	15.8037	15.1553	15.4623	15.6074	16.0847	15.5948	15.7655	14.1783	14.8469	15.4109	14.2681	14.7254	15.1672	15.4871	15.5705	15.5165	15.6697	15.843	15.6112	15.7785	15.6474	15.3006	15.5765	15.8261	15.895	15.9125	16.056
363	16.9531	16.8821	16.867	17.0978	17.1729	17.2874	17.2373	17.044	17.4959	17.2663	17.3947	17.4424	17.3442	16.9361	17.0976	17.0578	16.7764	17.0943	17.0857	17.1279	17.2327	17.0436	17.1223	17.089	17.0875	16.7512	17.0249	16.8634	16.6947	16.7989	16.7328	16.7654	16.8377	16.6338	16.4557	16.7165	16.8598	16.7404	16.8161	16.8687	17.1309	16.9976	16.9088	17.0974	16.7303	16.6798	16.234	16.6573	16.7383
364	16.3941	15.7861	16.3311	16.6758	16.3384	16.2831	16.5721	16.5351	16.785	16.8667	17.0253	16.8128	17.0144	16.4733	16.3941	16.1278	16.1109	16.6177	16.3067	16.4403	16.5101	16.5356	16.4227	16.2826	16.2665	16.4262	16.2238	16.2325	16.3132	15.47	15.4792	16.0037	15.6766	15.7309	16.5115	16.1991	16.548	16.3249	16.3493	16.4949	16.5484	16.0967	16.2368	16.1762	16.3524	16.2138	16.3444	16.4899	16.6304
365	17.0683	17.1438	17.2041	16.9794	17.0754	16.9163	17.0655	17.0262	17.9004	17.8746	17.78	17.8542	17.7817	16.7996	16.7635	16.8632	16.8307	17.0151	17.2328	16.9651	17.1592	17.013	16.9444	17.0952	17.154	16.475	16.8662	16.4777	16.85	16.9825	16.9531	16.9703	16.7965	16.7332	17.2094	17.0217	16.9835	17.2426	17.875	18.1822	17.8775	17.0836	16.9451	17.1922	16.8002	16.7442	16.7061	17.1233	16.7847
366	15.2443	15.3228	15.913	16.4247	16.4482	16.0245	15.9278	16.0547	16.8657	17.0925	16.4727	16.4836	17.1977	16.1185	16.3015	15.9693	16.4763	16.2229	16.1735	16.0783	16.0979	16.1262	16.5106	16.6271	16.1535	16.089	16.0829	16.1324	15.9695	16.4813	15.9339	16.236	16.0995	16.1135	16.5599	16.2522	16.6326	16.3284	16.2058	15.8283	16.3183	15.8765	15.9352	15.8298	15.5857	15.7077	15.6155	16.5127	16.2433
367	16.2435	15.9547	16.461	15.95	16.0796	16.0198	16.1057	15.9918	16.1758	15.9869	16.0657	16.0019	16.0887	16.1382	16.2689	16.3774	16.4325	15.9454	15.8906	15.8553	16.0033	15.6742	15.7246	15.7655	15.9479	15.6391	15.567	15.5071	16.304	15.7141	15.6784	15.8806	15.6602	16.0841	15.6921	15.8028	15.8574	15.9376	16.5693	16.4447	16.4793	15.6771	15.8914	15.8769	16.1136	16.1641	16.1913	16.0798	16.2061
368	14.7428	13.829	14.65	16.0074	13.9295	15.048	14.3242	13.8977	14.2464	14.4239	14.2607	15.1757	15.1496	13.8777	14.0689	15.8453	14.587	14.2796	15.1621	15.3418	14.5249	14.4323	12.8196	14.4166	13.6136	13.4073	15.5851	14.974	14.3497	14.701	15.308	14.9596	13.9946	14.0492	13.7292	13.5587	15.2581	12.9975	14.2792	14.6042	12.479	15.0761	15.8632	14.1834	14.0614	15.0697	14.0138	14.9673	15.1002
369	14.7025	14.4155	15.6339	15.2491	15.0196	12.6585	14.9527	15.539	15.2373	15.0181	13.7676	12.7773	14.781	16.0711	15.6823	15.6232	15.5055	14.3364	14.5296	16.0812	15.1375	14.643	14.7787	14.6521	15.0498	15.0571	14.809	13.3693	15.1832	14.2827	14.9892	14.4553	15.0675	15.1996	14.242	15.0088	15.4809	15.1718	14.145	15.2995	16.0034	15.7559	16.1939	16.0215	14.9753	15.1887	14.6066	15.2714	14.6082
370	14.5771	15.543	15.4662	15.259	15.2689	15.5069	15.3449	15.1909	16.0959	16.0868	16.0919	15.9365	16.1468	16.2594	16.5077	16.6099	16.6926	16.3188	16.5386	16.2137	16.2206	15.7199	15.5838	15.6019	15.6977	15.971	15.9541	15.2748	15.8989	15.2544	15.4868	15.4967	15.2512	15.2172	16.0634	15.8358	16.0229	15.3895	16.3728	16.46	16.1781	16.161	16.2856	16.3883	15.6173	15.5631	16.0419	15.6336	15.9183
371	14.7378	14.741	15.3784	15.3749	14.6707	14.0396	15.0192	14.2807	14.8958	15.0043	15.1053	14.3733	12.1943	17.149	17.1834	17.4965	17.4046	15.7736	14.1495	15.2721	14.7875	14.3449	15.003	15.5882	14.9757	14.2954	16.7322	14.7624	15.224	14.5616	14.8818	15.6348	15.1094	15.126	15.5963	14.9486	15.3659	15.428	13.9571	14.8911	15.0347	15.4915	15.0899	15.3875	14.1139	14.496	13.8529	14.8377	14.8161
372	16.2752	16.2038	15.9182	15.3245	15.9706	16.1137	16.1324	16.2345	16.4755	15.8531	16.3037	16.1447	16.3714	16.4839	15.9816	16.3831	16.7104	16.638	16.1901	16.2403	16.5864	16.4134	15.7202	15.7706	16.1039	15.8511	15.9725	15.8981	15.7536	15.9702	15.888	15.7517	16.013	15.9351	16.3292	16.6629	16.1486	16.9312	15.6392	15.7874	14.5936	15.9902	16.343	16.3119	15.4466	15.3865	15.8846	16.4033	16.4727
373	14.3753	13.93	14.475	13.9366	15.0118	13.5126	13.8097	15.4436	16.5394	16.3544	16.4758	16.1039	16.2883	15.0325	15.7834	15.5234	14.7733	15.8531	15.857	15.79	15.6703	13.8258	15.7161	14.0389	13.8975	15.5905	15.3654	15.3257	15.6593	14.6066	14.5633	15.4783	14.2203	13.2782	13.8956	15.6063	15.5617	14.581	16.2452	16.0241	15.9365	14.3217	14.8555	14.7826	15.5482	14.9918	15.2796	16.432	13.5543
374	19.4175	19.3902	19.3416	19.7076	19.566	19.4563	19.7611	19.6504	19.412	19.3708	19.2952	19.1467	19.1308	19.182	18.9093	18.9881	18.8588	20.6538	20.4916	20.6994	20.7414	20.6217	20.5334	20.4844	20.586	20.113	20.1988	20.1763	20.2868	19.1769	19.1671	18.9547	18.8899	19.0013	19.2134	19.4251	19.3166	19.3085	20.399	20.4452	20.5733	20.0888	20.2015	20.1001	20.4227	20.2784	20.472	19.4496	19.3004
375	16.7782	16.8616	17.1907	16.5242	16.7079	16.7635	16.6609	16.7811	16.5052	16.6097	16.8928	16.8391	16.8898	17.8918	17.8071	17.7138	17.8421	16.8985	16.9599	16.9717	17.2036	17.1405	16.7734	17.0482	16.8163	17.171	17.1071	16.9108	17.3634	16.8533	16.7925	17.0475	17.0584	17.0521	16.9857	16.778	16.8773	17.0178	17.3354	17.0427	17.057	17.1683	17.3262	17.1482	16.1043	16.0623	16.1522	16.9075	17.0135
376	18.9139	18.8577	19.0587	18.9338	19.1393	19.1812	19.2419	19.1544	17.9318	17.881	17.8263	17.9129	17.9743	19.4986	19.2078	19.2761	19.2946	18.6482	18.7325	18.7911	18.8059	19.2879	19.3311	19.3002	19.4662	18.7119	18.5663	18.726	18.8986	19.2464	19.3228	19.066	19.1275	19.2445	18.8044	18.993	18.7147	18.7771	17.9767	18.082	18.1821	18.8878	18.9766	19.0594	19.3784	19.3917	19.4662	19.1377	19.1932
377	20.5226	20.4345	20.418	20.5535	20.4725	20.6175	20.4215	20.5107	20.1384	20.3854	20.2937	20.3512	20.3942	20.0212	20.1289	20.0751	20.0431	20.1762	20.1865	20.0404	20.2889	20.2611	20.3054	20.3783	20.2274	20.4322	20.4396	20.4158	20.2803	20.3623	20.276	20.1269	20.0671	20.2306	20.3528	20.2654	20.3231	20.3484	20.2622	20.1724	20.2593	19.7542	19.9423	19.7055	20.1356	19.9877	20.0286	20.3737	20.1972
378	20.3929	20.425	20.4167	20.2816	20.4302	20.319	20.455	20.4183	19.6472	19.8184	19.8255	19.7717	19.7045	17.1572	17.646	17.115	17.4217	19.4716	19.48	19.4631	19.4446	19.7467	19.6184	19.7431	19.8456	19.0678	19.3723	19.0662	19.3699	20.1451	19.9778	20.1332	20.0455	20.0761	20.8234	20.7824	20.8223	20.8326	19.0459	19.1651	19.2421	18.573	18.7929	18.6374	19.8703	19.9053	19.9066	19.4842	19.4757
379	22.1165	22.225	22.0738	21.7411	21.8284	21.8485	21.7736	21.8324	22.2568	22.2996	22.246	22.1564	22.1898	21.9783	22.083	22.13	22.1427	22.1445	22.1867	22.1434	22.1476	21.7044	21.7859	21.7716	21.7178	21.8334	21.8542	21.7928	21.7122	22.0833	22.0085	22.0158	22.0898	22.0451	22.5256	22.4804	22.5183	22.4115	22.3198	22.2529	22.2374	21.5638	21.6707	21.6808	21.7953	21.8154	21.7244	22.5186	22.4963
380	16.1293	16.0979	16.2399	16.1184	15.7128	15.804	16.1464	16.0706	16.5045	16.8309	16.3552	16.6639	16.727	15.8769	16.0521	15.5696	16.0143	16.4686	16.1994	16.4886	16.2205	16.6225	16.5017	16.56	16.8294	16.5614	16.6179	16.8598	16.491	16.1689	16.4235	15.8176	15.945	16.4008	16.3612	16.6023	16.7203	16.1732	16.7534	17.0434	16.7413	16.1486	16.3451	16.3341	16.809	16.7915	16.2589	16.8533	16.6103
381	16.6151	15.2296	16.4641	16.8766	17.0741	17.1787	17.173	17.1951	17.8202	17.7691	17.5713	17.7157	17.6637	15.9609	15.96	16.302	16.5686	16.8647	17.0243	16.8124	16.41	16.962	17.0308	16.5527	16.7061	17.5805	17.2574	17.5087	17.5258	14.22	16.3139	16.0305	16.0629	16.4119	16.8525	16.8374	16.1806	12.0362	17.1086	17.0667	17.0079	17.026	16.1705	16.8674	16.6921	16.8484	16.7129	16.9917	16.8886
382	18.5209	17.6697	18.2329	17.8915	17.9261	17.8744	18.4131	18.1718	18.2215	18.1659	18.2158	18.0373	17.7679	18.3777	18.1127	18.0638	18.2283	17.9857	17.8479	17.6863	17.7881	18.253	18.2156	18.1993	18.4018	17.389	17.6546	17.7669	17.6544	17.8954	18.0821	17.9838	17.9811	18.1317	17.8232	18.0166	17.9824	17.7271	18.2795	18.6127	18.4838	18.136	17.9129	17.9998	18.1456	18.1527	18.1024	18.0879	18.1481
383	18.4592	18.3592	18.4019	18.4841	18.1946	18.3917	18.3452	18.4082	18.5449	18.3285	18.426	18.9021	18.3848	17.5182	17.6439	17.5534	17.5203	18.4561	18.5341	18.5302	18.3354	18.8264	18.9963	18.7202	19.0562	18.6725	18.7194	18.8041	18.7963	18.9831	18.9405	18.7969	18.9414	18.889	18.3687	18.6492	18.5164	18.4858	18.0594	18.0484	18.4862	18.8089	18.7257	18.6644	18.2767	18.059	18.4199	17.8481	17.8178
384	15.6302	15.4179	14.2823	15.2369	15.5117	15.7721	16.074	15.8758	16.442	16.0316	16.1009	14.7184	14.1822	15.3584	14.581	13.2608	15.0369	16.2827	16.2871	15.0611	15.1297	15.5263	14.7768	15.6595	15.0218	14.895	16.3655	13.4875	15.4855	15.2841	14.8969	15.2908	14.4885	13.1186	15.8563	15.717	15.0553	15.838	15.5057	14.4631	13.5991	14.0932	15.6559	15.4291	15.5346	13.6127	15.8292	15.0209	15.9085
385	17.1746	17.2791	17.562	17.8238	17.8365	17.7952	17.9136	17.7179	17.5772	17.5109	17.6359	17.705	17.7593	17.5853	17.7532	17.8081	17.7307	17.5989	17.6997	17.5802	17.639	16.952	16.933	16.9955	17.0539	17.7844	17.8626	17.5349	17.5952	17.6354	17.8077	17.6826	17.6756	17.6758	18.3152	18.2212	18.3424	18.3364	17.4957	17.5947	17.7083	18.3131	18.5403	18.3809	17.6382	17.7695	17.7265	16.6736	16.8231
386	16.5326	16.7354	16.765	16.1188	16.497	16.2933	16.515	16.6718	17.2662	17.5588	17.4103	17.4486	17.4069	16.3701	16.5116	16.3267	16.2005	16.8844	16.9261	16.9263	16.8685	16.2285	16.1155	16.3294	16.5018	16.9729	16.9036	16.9138	16.9969	16.5247	16.6634	16.6923	16.642	16.6176	16.4341	16.4163	16.46	16.5304	17.3054	17.1385	17.1239	16.2029	16.7456	16.5282	16.4484	16.5911	16.6768	16.6582	16.5832
387	17.6074	17.6231	17.6744	18.3214	18.4617	18.3687	18.4723	18.3437	19.1491	19.139	19.1371	19.1454	19.1018	17.8504	17.8625	17.9406	17.8684	18.5941	18.5444	18.6761	18.5714	18.2162	18.2686	18.4032	18.4639	17.6241	17.8651	17.4957	17.7678	17.888	18.0297	18.1782	17.9908	18.1755	18.5439	18.6119	18.6523	18.6437	17.6404	17.858	17.8432	18.1712	18.3772	18.1349	17.8915	17.8609	18.1276	17.9165	17.9454
388	19.4324	19.4653	19.3251	19.668	19.7313	19.7138	19.6483	19.6384	19.6672	19.6154	19.5427	19.6167	19.8084	20.1036	20.1567	20.1648	20.1423	19.53	19.6025	19.4108	19.4487	19.5364	19.7051	19.711	19.5524	19.8021	19.7568	19.7411	19.6406	19.6251	19.6783	19.6105	19.6276	19.7024	18.4435	18.3747	18.4071	18.2741	19.5647	19.7551	19.7935	19.2982	19.5664	19.3437	19.543	19.5137	19.4607	19.1773	19.1487
389	16.2144	16.6375	16.3888	16.9802	16.5218	16.5568	16.9138	16.7345	16.8775	17.1761	16.8623	16.2983	16.8783	17.0339	17.2538	17.2653	17.0575	16.9233	16.5736	16.7326	16.7448	17.0262	16.9028	17.3714	17.1704	16.3325	16.2917	16.3313	17.0093	16.7131	16.9587	16.3264	16.8891	16.6528	16.6944	16.5337	16.293	16.9497	17.1408	16.8516	16.9537	16.1597	16.6559	16.9175	16.3822	16.74	16.522	16.7384	16.6194
390	20.927	20.7885	20.8613	20.6918	20.7759	20.8356	20.8782	20.914	20.7481	20.733	20.8162	20.7197	20.6385	20.902	21.1403	21.076	20.9739	21.1515	21.2028	21.2514	21.1476	20.7477	20.7655	20.6745	20.8236	20.4897	20.4421	20.3556	20.3259	20.879	20.7244	20.7655	20.7594	20.7312	21.1924	21.1561	21.275	21.3233	20.7858	20.6648	20.6528	20.7657	20.8809	20.891	20.3694	20.2609	20.3007	20.5734	20.7918
391	18.2966	18.2718	18.5024	19.0931	19.0363	19.0235	18.9388	19.0299	18.1279	18.3747	18.4872	18.441	18.3814	18.2339	18.2385	18.2959	18.2331	18.2528	18.0611	18.1463	17.9781	16.9999	17.061	17.2213	17.1916	18.2577	18.3185	18.1649	18.4044	18.3932	18.1529	18.2118	18.3087	18.2807	18.4442	18.3271	18.2919	18.3272	18.2126	18.3382	18.3158	18.2945	18.2882	18.3136	18.8509	18.7187	18.7035	18.6853	18.6597
392	18.4649	18.368	18.46	18.8894	18.9832	18.9848	19.0357	19.0592	18.6676	18.4426	18.5538	18.4475	18.5444	19.0346	19.0908	18.9847	18.9878	19.1205	19.0815	18.9739	18.8997	18.9661	19.0023	18.9278	18.9556	18.957	18.8102	18.8144	18.7814	18.819	18.7134	18.735	18.7237	18.7398	18.367	18.2193	18.3081	18.4717	18.616	18.6493	18.7675	18.5336	18.3869	18.4492	18.5834	18.6338	18.53	18.1595	18.2428
393	17.3313	17.0098	16.824	16.7547	17.4497	17.6341	17.2735	17.6639	17.2065	17.7314	17.6283	17.6583	17.5778	17.5876	17.4634	14.767	17.6549	18.3924	18.5881	18.3705	18.2697	17.3941	17.7293	17.6027	17.4317	17.4053	16.9569	17.5027	17.5804	18.1661	17.7605	18.2799	18.5068	18.4677	17.267	17.4416	17.5759	17.5048	17.7757	17.3829	17.2375	17.1786	17.453	17.0626	17.423	17.0135	17.0833	17.3967	17.56
394	17.158	17.1286	16.9245	17.1544	17.475	17.5417	17.419	17.4817	17.3721	17.9979	17.7075	17.3613	17.5183	17.9992	17.9564	17.8236	18.102	17.4785	17.4461	17.2929	17.5824	17.48	17.2235	17.5443	17.5725	17.4753	17.7706	17.5259	17.082	17.317	17.3067	17.251	17.2199	17.4698	17.6398	17.4739	17.5876	17.281	17.2795	17.0543	17.1482	16.9634	16.9407	17.0572	17.342	17.1494	17.1607	17.3234	17.3525
395	18.7605	18.7457	18.7935	18.9794	18.9165	19.0319	19.1653	19.2045	19.5032	19.5051	19.3768	19.3868	19.234	18.1878	18.197	18.2948	18.214	19.112	19.2797	19.201	19.2298	18.9742	18.8879	19.0384	18.8637	18.787	18.6556	18.7486	18.9126	18.653	18.6945	18.6717	18.7331	18.5412	18.9813	18.9013	19.1612	19.0978	19.6231	19.6536	19.6086	19.4385	19.3965	19.4592	18.7786	18.6473	18.7894	18.6054	18.7189
396	20.0981	20.3671	20.4645	20.5452	20.6694	20.571	20.7329	20.5779	21.664	21.7656	21.6461	21.6472	21.8018	22.5861	22.5052	22.6072	22.594	20.9605	21.0252	21.1151	21.1185	20.4981	20.6464	20.6999	20.8555	20.3749	20.3345	20.2932	20.5866	20.1223	20.263	20.1704	20.1625	20.0735	20.4174	20.4471	20.4974	20.4936	20.857	21.062	20.9794	21.5384	21.5501	21.5462	20.7634	20.6873	20.7738	21.3925	21.4297
397	16.5748	16.6816	16.574	14.1945	16.2133	14.4048	16.1577	14.0226	16.2394	14.1245	15.9929	14.4642	15.7914	15.8254	16.1056	12.3719	13.2397	16.5175	16.1505	16.7268	16.0377	16.5862	16.155	14.5653	15.6873	18.495	14.1754	16.4461	15.8065	16.9735	16.4928	16.4815	16.6535	16.7074	16.0595	13.4836	16.7236	14.2181	16.4604	17.0557	15.105	15.0198	15.0843	14.1828	14.3833	16.4118	16.7674	15.3601	16.6644
398	13.4249	14.6601	13.1925	15.9967	14.8484	14.6647	15.2421	15.3385	15.0565	13.7226	14.9034	16.3081	15.9698	13.6509	14.6887	15.6128	14.9173	14.6739	14.3425	12.5646	13.439	15.3784	15.8424	16.3038	16.2478	14.9758	15.019	14.1421	15.0422	16.8001	15.0288	15.8457	15.3451	15.7253	14.4061	15.4281	16.9202	16.3672	16.5597	14.3544	17.1868	14.7425	16.4687	14.5469	17.0494	17.1559	15.8254	17.9964	17.4533
399	14.9447	15.1174	11.2743	16.0937	15.7752	15.637	15.9786	16.0163	16.8065	16.842	16.6697	16.8069	16.2969	16.6344	16.2008	16.5545	16.1912	16.1425	13.803	15.4968	15.7284	15.824	15.3745	16.2493	14.4179	15.4753	14.8179	14.7702	15.6948	11.877	13.169	13.5464	14.3147	15.4902	16.8836	16.7541	16.883	16.6415	15.4738	15.8114	16.02	15.0216	15.3724	15.7411	14.5149	15.379	14.9246	15.0214	14.8747
400	13.0286	12.3222	17.7422	13.0715	12.5101	14.4969	12.697	13.3639	17.8834	18.0899	18.1202	17.9206	17.807	18.1249	14.0572	14.4022	14.6071	17.7339	16.0776	18.015	18.0354	14.6128	15.1432	14.9811	14.2731	14.7627	15.0947	16.635	18.1364	17.5493	13.1609	18.0493	13.3013	12.8509	15.3826	17.9324	15.2472	17.8562	14.7344	18.2703	17.9901	13.8052	14.163	17.6926	14.5648	17.8972	17.9173	17.2828	13.9713
401	15.8341	15.9082	16.0676	16.1989	16.6667	16.4552	16.4238	16.7319	16.7801	17.1644	17.0213	16.8266	16.9393	15.8015	15.2083	15.5949	16.1712	16.4423	16.1354	16.3329	16.411	16.7986	16.7665	16.8405	16.9046	15.5885	14.7457	14.3249	15.9446	15.0322	14.7884	14.3655	15.4376	15.2694	17.1502	16.8497	16.9811	16.91	16.3574	15.7369	15.9266	16.3641	16.2025	16.6153	15.3348	16.026	16.4184	17.0372	16.5472
402	14.806	15.0402	15.3407	14.6958	14.6576	13.0896	14.9847	14.7498	15.1193	13.3885	14.4958	15.0237	14.9629	14.1716	14.7407	14.1282	14.8122	13.857	13.8155	15.4502	14.7173	15.5779	14.1735	14.5737	14.269	14.8074	15.1427	15.5322	15.0756	14.1337	14.9016	13.7526	14.9195	14.7948	14.2986	14.5712	13.3981	14.6686	14.4607	15.125	14.7777	14.7181	14.5574	14.4077	14.8508	16.4008	15.3061	14.241	15.2361
403	15.3037	13.0422	16.2016	14.3879	15.5005	16.6105	15.4377	14.0119	14.0047	16.0225	14.8276	16.0487	14.4624	15.5938	14.4481	14.6382	14.7485	15.8492	14.144	15.4157	15.3942	15.958	15.2781	12.6004	15.6692	15.8935	15.1371	15.5134	15.2631	16.4956	15.8034	16.1032	16.3189	15.3	15.5094	15.6955	15.0989	14.8917	16.364	15.6157	14.8409	16.5423	15.8414	16.5274	15.4864	15.6931	15.7174	15.6361	15.6171
404	16.304	15.9277	16.6517	16	16.2674	16.4065	16.3893	16.659	17.7082	17.2371	17.2741	17.3478	17.5651	16.1846	17.1526	16.0289	14.9074	16.9154	15.9881	16.7051	16.7532	16.6736	14.8734	16.8112	16.8015	16.4491	16.5477	16.3196	16.332	14.2783	16.2016	15.4693	15.8534	15.6629	16.0642	16.4328	16.2627	16.0943	16.6822	16.9241	16.4617	16.2958	13.093	16.5701	16.661	16.0857	15.6527	16.3118	16.3986
405	16.0207	15.7004	15.8632	15.9707	15.6381	16.0198	16.4098	16.1102	17.0327	16.9957	17.0969	16.7556	13.861	17.1151	16.7793	16.8602	16.7216	16.5274	16.6354	16.9731	16.964	16.6252	16.2912	15.9428	16.7404	16.0503	16.3407	16.3465	16.0143	14.2641	12.1637	14.5581	14.5008	15.2611	16.0928	16.7226	16.4849	16.2206	16.8252	17.1224	16.7597	16.9631	16.4222	17.1699	15.9629	16.1111	16.4073	15.9747	16.3003
406	17.3608	17.3691	16.9332	13.7844	16.3804	16.5226	16.0297	15.6996	15.6415	16.5031	16.7136	16.4142	16.4501	17.2947	17.629	17.6526	16.926	12.7244	13.5697	14.0734	15.042	14.3489	14.8517	15.7227	14.2413	15.5245	15.5731	13.9889	15.9068	16.7502	16.6721	16.843	16.6789	17.3337	18.4502	18.8926	18.2178	18.748	17.6975	17.815	17.3083	14.6262	15.1605	15.033	16.638	17.0229	16.5242	17.1544	16.6403
407	17.1452	13.0059	17.4879	18.0203	17.9503	17.9617	18.0064	17.364	17.7008	17.9107	17.958	17.9197	17.5989	17.1409	17.8152	17.2234	17.5029	17.4671	17.5385	17.5998	17.3443	17.2146	17.2626	17.3165	17.3787	17.9152	17.9239	17.6291	17.9139	17.2712	17.1695	16.9661	17.0615	17.2754	17.2205	17.1304	14.3376	17.5591	17.3808	17.2997	17.6497	17.0397	17.4769	17.6375	16.7366	17.397	17.3722	15.2012	17.0994
408	11.8314	16.8499	17.0087	17.5814	11.8818	16.7072	17.185	14.1192	12.6466	14.3362	12.8127	16.5368	16.3857	17.4221	17.6161	17.3818	15.6517	15.6701	14.4755	15.0702	12.3292	15.5572	14.4314	15.5052	13.7514	16.0932	15.4049	16.7688	15.4784	17.698	17.7653	17.9717	18.1504	17.7767	14.1712	15.0992	14.0173	15.1413	16.6394	17.1649	16.6471	16.0357	15.8563	15.7936	16.5973	16.4575	16.5359	13.8139	16.8282
[truncated: 28 more columns]

## Sheet: C. Statistics Proteins VWD 2h
UID	logFC	AveExpr	t	P.Value	adj.P.Val	B	Protein.Group	Protein.Ids	Protein.Names	Genes	First.Protein.Description
UID1	-0.0373883	19.2248	-0.512927	0.611092	0.998682	-7.2135	A0A075B6H7	A0A075B6H7	KV37_HUMAN	IGKV3-7	Probable non-functional immunoglobulin kappa variable 3-7
UID2	0.00852322	19.4842	0.102137	0.919207	0.998682	-7.34228	A0A075B6H9	A0A075B6H9	LV469_HUMAN	IGLV4-69	Immunoglobulin lambda variable 4-69
UID3	-0.0231984	20.9282	-0.282154	0.779419	0.998682	-7.30693	A0A075B6I0	A0A075B6I0	LV861_HUMAN	IGLV8-61	Immunoglobulin lambda variable 8-61
UID4	-0.0202712	15.7312	-0.0620122	0.950891	0.998682	-7.34565	A0A075B6I1	A0A075B6I1	LV460_HUMAN	IGLV4-60	Immunoglobulin lambda variable 4-60
UID5	0.0272722	22.6493	0.342876	0.733658	0.998682	-7.28756	A0A075B6I9;P04211	P04211;A0A075B6I9	LV743_HUMAN;LV746_HUMAN	IGLV7-43;IGLV7-46	Immunoglobulin lambda variable 7-46
UID6	0.0867445	21.0579	0.709825	0.482322	0.998682	-7.09161	A0A075B6J9	A0A075B6J9	LV218_HUMAN	IGLV2-18	Immunoglobulin lambda variable 2-18
UID7	-0.0151737	16.7915	-0.0448962	0.964435	0.998682	-7.34658	A0A075B6J9;P01704	P01704;A0A075B6J9	LV214_HUMAN;LV218_HUMAN	IGLV2-14;IGLV2-18	Immunoglobulin lambda variable 2-18
UID8	-0.0182418	20.817	-0.220439	0.826757	0.998682	-7.32277	A0A075B6K0;A0A075B6K4	A0A075B6K0;A0A075B6K4	LV310_HUMAN;LV316_HUMAN	IGLV3-10;IGLV3-16	Immunoglobulin lambda variable 3-16
UID9	0.0257013	21.0138	0.343573	0.733138	0.998682	-7.28732	A0A075B6K0;P01717;P01718	P01717;P01718;A0A075B6K0	LV316_HUMAN;LV325_HUMAN;LV327_HUMAN	IGLV3-16;IGLV3-25;IGLV3-27	Immunoglobulin lambda variable 3-16
UID10	0.0695573	21.0855	0.254702	0.800383	0.998682	-7.31445	A0A075B6K4	A0A075B6K4	LV310_HUMAN	IGLV3-10	Immunoglobulin lambda variable 3-10
UID11	0.067448	20.2474	0.782801	0.438792	0.998682	-7.03672	A0A075B6K5	A0A075B6K5	LV39_HUMAN	IGLV3-9	Immunoglobulin lambda variable 3-9
UID12	0.024571	22.9345	0.411048	0.68344	0.998682	-7.26137	A0A075B6K5;P80748	P80748;A0A075B6K5	LV321_HUMAN;LV39_HUMAN	IGLV3-21;IGLV3-9	Immunoglobulin lambda variable 3-9
UID13	-0.13419	18.6869	-1.24391	0.221458	0.998682	-6.57237	A0A075B6P5;P01615	P01615;A0A075B6P5	KV228_HUMAN;KVD28_HUMAN	IGKV2-28;IGKV2D-28	Immunoglobulin kappa variable 2-28
UID14	-0.199109	18.7113	-1.89318	0.0662805	0.708155	-5.59881	A0A075B6Q5	A0A075B6Q5	HV364_HUMAN	IGHV3-64	Immunoglobulin heavy variable 3-64
UID16	0.118314	21.9867	1.64993	0.107535	0.899994	-6.00456	A0A075B6R2;A0A087WSY4;P06331;P0DP08	P01824;P01825;P06331;A0A075B6R2;A0A087WSY4;A0A0C4DH41;P0DP06;P0DP07;P0DP08	HV404_HUMAN;HV432_HUMAN;HV434_HUMAN;HVD82_HUMAN	IGHV4-30-2;IGHV4-34;IGHV4-38-2;IGHV4-4	Immunoglobulin heavy variable 4-4
UID17	-0.157107	22.0821	-1.49667	0.143074	0.921083	-6.23552	A0A075B6R9;A0A0C4DH68	A0A075B6R9;A0A0C4DH68	KV224_HUMAN;KVD24_HUMAN	IGKV2-24;IGKV2D-24	Probable non-functional immunoglobulin kappa variable 2D-24
UID18	-0.26138	17.3848	-0.873481	0.38811	0.998682	-6.96131	A0A075B6S2	A0A075B6S2	KVD29_HUMAN	IGKV2D-29	Immunoglobulin kappa variable 2D-29
UID19	0.0944701	17.7228	0.671528	0.506111	0.998682	-7.11832	A0A075B6S2;A2NJV5	A0A075B6S2;A2NJV5	KV229_HUMAN;KVD29_HUMAN	IGKV2-29;IGKV2D-29	Immunoglobulin kappa variable 2D-29
UID20	2.72714	22.1431	2.45585	0.0189408	0.366189	-4.49281	A0A075B6S2;A2NJV5;P06310	P01615;P01614;P06310;A0A075B6P5;A0A075B6S2;A0A075B6S6;A0A087WW87;A0A0A0MRZ7;A2NJV5	KV229_HUMAN;KV230_HUMAN;KVD29_HUMAN	IGKV2-29;IGKV2-30;IGKV2D-29	Immunoglobulin kappa variable 2D-29
UID21	-0.0270096	18.1369	-0.314111	0.755225	0.998682	-7.2972	A0A075B6S5	A0A075B6S5	KV127_HUMAN	IGKV1-27	Immunoglobulin kappa variable 1-27
UID22	-0.0665201	21.8726	-1.09199	0.281992	0.998682	-6.74735	A0A075B6S5;A0A0C4DH67	A0A075B6S5;A0A0C4DH67;A0A0C4DH69	KV108_HUMAN;KV127_HUMAN	IGKV1-27;IGKV1-8	Immunoglobulin kappa variable 1-27
UID23	0.187955	19.2421	0.591263	0.557987	0.998682	-7.16961	A0A087WSX0	A0A087WSX0	LV545_HUMAN	IGLV5-45	Immunoglobulin lambda variable 5-45
UID25	-0.0140521	21.7129	-0.180936	0.857418	0.998682	-7.33087	A0A087WSY6	A0A087WSY6	KVD15_HUMAN	IGKV3D-15	Immunoglobulin kappa variable 3D-15
UID26	-0.0108769	19.233	-0.143943	0.886337	0.998682	-7.33702	A0A087WSZ0	A0A087WSZ0	KVD08_HUMAN	IGKV1D-8	Immunoglobulin kappa variable 1D-8
UID27	-0.0028304	19.2286	-0.0321111	0.974558	0.998682	-7.34709	A0A087WW87;P01614	P01614;A0A087WW87	KV240_HUMAN;KVD40_HUMAN	IGKV2-40;IGKV2D-40	Immunoglobulin kappa variable 2-40
UID28	-0.0748663	24.4314	-0.99434	0.326602	0.998682	-6.84854	A0A0A0MRZ8;P04433	P04433;A0A0A0MRZ8	KV311_HUMAN;KVD11_HUMAN	IGKV3-11;IGKV3D-11	Immunoglobulin kappa variable 3D-11
UID29	0.0285878	19.5239	0.30873	0.759281	0.998682	-7.29891	A0A0A0MS14	A0A0A0MS14	HV145_HUMAN	IGHV1-45	Immunoglobulin heavy variable 1-45
UID30	0.0658204	21.808	0.725075	0.473028	0.998682	-7.08057	A0A0A0MS15	A0A0A0MS15	HV349_HUMAN	IGHV3-49	Immunoglobulin heavy variable 3-49
UID32	-0.011466	22.4077	-0.203396	0.839955	0.998682	-7.32646	A0A0B4J1U7	A0A0B4J1U7	HV601_HUMAN	IGHV6-1	Immunoglobulin heavy variable 6-1
UID33	-0.0462017	20.4212	-0.601301	0.551355	0.998682	-7.16355	A0A0B4J1V0	A0A0B4J1V0	HV315_HUMAN	IGHV3-15	Immunoglobulin heavy variable 3-15
UID34	-0.0383166	24.8893	-0.533391	0.596995	0.998682	-7.20262	A0A0B4J1V0;A0A0B4J1V6;A0A0B4J1Y9	A0A0B4J1V0;A0A0B4J1V6;A0A0B4J1Y9	HV315_HUMAN;HV372_HUMAN;HV373_HUMAN	IGHV3-15;IGHV3-72;IGHV3-73	Immunoglobulin heavy variable 3-15
UID35	0.0946251	24.6528	1.53631	0.133084	0.915801	-6.17767	A0A0B4J1V1;A0A0B4J1X8;A0A0C4DH32;P01762;P01763;P01766;P01780	P01780;P01762;P01763;P01766;P01782;A0A0B4J1V1;A0A0B4J1X8;A0A0C4DH32;P0DP04	HV307_HUMAN;HV311_HUMAN;HV313_HUMAN;HV320_HUMAN;HV321_HUMAN;HV343_HUMAN;HV348_HUMAN	IGHV3-11;IGHV3-13;IGHV3-20;IGHV3-21;IGHV3-43;IGHV3-48;IGHV3-7	Immunoglobulin heavy variable 3-21
UID36	0.0094225	17.3556	0.021317	0.983109	0.998682	-7.34738	A0A0B4J1V1;A0A0C4DH32;P01762;P01763;P01780	P01780;P01762;P01763;P01782;A0A0B4J1V1;A0A0C4DH32	HV307_HUMAN;HV311_HUMAN;HV320_HUMAN;HV321_HUMAN;HV348_HUMAN	IGHV3-11;IGHV3-20;IGHV3-21;IGHV3-48;IGHV3-7	Immunoglobulin heavy variable 3-21
UID37	-0.105863	21.0388	-1.52704	0.135369	0.915999	-6.19133	A0A0B4J1V2	A0A0B4J1V2	HV226_HUMAN	IGHV2-26	Immunoglobulin heavy variable 2-26
UID38	-0.076489	18.2008	-0.618011	0.540404	0.998682	-7.15323	A0A0B4J1V6	A0A0B4J1V6	HV373_HUMAN	IGHV3-73	Immunoglobulin heavy variable 3-73
UID39	-0.170043	23.8404	-1.34984	0.185379	0.998682	-6.43804	A0A0B4J1X5	A0A0B4J1X5	HV374_HUMAN	IGHV3-74	Immunoglobulin heavy variable 3-74
UID40	0.0795847	25.2785	1.43113	0.160898	0.946731	-6.32823	A0A0B4J1X5;P01764;P01767;P01772	P01764;P01768;P01772;P01767;A0A0B4J1X5;A0A0C4DH42;P0DP02;P0DP03	HV323_HUMAN;HV333_HUMAN;HV353_HUMAN;HV374_HUMAN	IGHV3-23;IGHV3-33;IGHV3-53;IGHV3-74	Immunoglobulin heavy variable 3-74
UID41	0.126837	19.6699	1.34215	0.187836	0.998682	-6.44813	A0A0B4J1X8	A0A0B4J1X8	HV343_HUMAN	IGHV3-43	Immunoglobulin heavy variable 3-43
UID42	-0.0941156	19.6167	-0.573416	0.569878	0.998682	-7.18015	A0A0B4J1Y8	A0A0B4J1Y8	LV949_HUMAN	IGLV9-49	Immunoglobulin lambda variable 9-49
UID43	-0.0730752	20.8564	-1.02611	0.311591	0.998682	-6.81659	A0A0B4J1Y9	A0A0B4J1Y9	HV372_HUMAN	IGHV3-72	Immunoglobulin heavy variable 3-72
UID44	-0.114738	19.0239	-0.320361	0.750521	0.998682	-7.29518	A0A0B4J2D9;P0DP09	A0A0B4J2D9;P0DP09	KV113_HUMAN;KVD13_HUMAN	IGKV1-13;IGKV1D-13	Immunoglobulin kappa variable 1D-13
UID45	-0.104923	19.4869	-1.21378	0.232624	0.998682	-6.60875	A0A0C4DH24	A0A0C4DH24	KV621_HUMAN	IGKV6-21	Immunoglobulin kappa variable 6-21
UID46	-0.00999258	21.8903	-0.173254	0.863409	0.998682	-7.33226	A0A0C4DH25	A0A0C4DH25	KVD20_HUMAN	IGKV3D-20	Immunoglobulin kappa variable 3D-20
UID47	-0.0556661	21.8908	-0.702133	0.487048	0.998682	-7.09709	A0A0C4DH25;P01619	P01619;A0A0C4DH25	KV320_HUMAN;KVD20_HUMAN	IGKV3-20;IGKV3D-20	Immunoglobulin kappa variable 3D-20
UID48	0.0575787	17.7775	0.234303	0.816059	0.998682	-7.31955	A0A0C4DH29	A0A0C4DH29	HV103_HUMAN	IGHV1-3	Immunoglobulin heavy variable 1-3
UID49	0.0645589	19.8815	1.22315	0.22911	0.998682	-6.59753	A0A0C4DH31	A0A0C4DH31	HV118_HUMAN	IGHV1-18	Immunoglobulin heavy variable 1-18
UID52	0.029678	21.3417	0.508954	0.613846	0.998682	-7.21556	A0A0C4DH34	A0A0C4DH34	HV428_HUMAN	IGHV4-28	Immunoglobulin heavy variable 4-28
UID53	0.0371033	21.5007	0.687821	0.495912	0.998682	-7.10713	A0A0C4DH36	A0A0C4DH36	HV338_HUMAN	IGHV3-38	Probable non-functional immunoglobulin heavy variable 3-38
UID54	0.0658418	20.726	0.85869	0.396114	0.998682	-6.97415	A0A0C4DH38	A0A0C4DH38	HV551_HUMAN	IGHV5-51	Immunoglobulin heavy variable 5-51
UID55	-0.00494622	21.6001	-0.0614635	0.951325	0.998682	-7.34568	A0A0C4DH38;A0A0J9YXX1	A0A0C4DH38;A0A0J9YXX1	HV551_HUMAN;HV5X1_HUMAN	IGHV5-10-1;IGHV5-51	Immunoglobulin heavy variable 5-51
UID57	-0.257566	21.9979	-0.815422	0.420119	0.998682	-7.01051	A0A0C4DH43	A0A0C4DH43	HV70D_HUMAN	IGHV2-70D	Immunoglobulin heavy variable 2-70D
UID58	-0.0266132	17.1384	-0.177517	0.860083	0.998682	-7.3315	A0A0C4DH43;P01814	P01814;A0A0C4DH43	HV270_HUMAN;HV70D_HUMAN	IGHV2-70;IGHV2-70D	Immunoglobulin heavy variable 2-70D
UID59	-2.28278	17.779	-2.80719	0.00797133	0.215757	-3.69867	A0A0C4DH55	P01624;A0A0C4DH55	KVD07_HUMAN	IGKV3D-7	Immunoglobulin kappa variable 3D-7
UID60	-0.216777	18.907	-2.63893	0.0121534	0.308393	-4.08799	A0A0C4DH67	A0A0C4DH67;A0A0C4DH69	KV108_HUMAN	IGKV1-8	Immunoglobulin kappa variable 1-8
UID61	-0.154336	21.7016	-2.54447	0.0153114	0.310822	-4.2994	A0A0C4DH73;P01597;P01611;P04432	P01597;P01611;P04432;A0A0C4DH72;A0A0C4DH73	KV112_HUMAN;KV139_HUMAN;KVD12_HUMAN;KVD39_HUMAN	IGKV1-12;IGKV1-39;IGKV1D-12;IGKV1D-39	Immunoglobulin kappa variable 1-12
UID62	-0.642253	17.6449	-0.779584	0.44066	0.998682	-7.03925	A0A0C4DH73;P01611	P01611;A0A0C4DH73	KV112_HUMAN;KVD12_HUMAN	IGKV1-12;IGKV1D-12	Immunoglobulin kappa variable 1-12
UID63	-0.0176214	21.556	-0.293334	0.770928	0.998682	-7.30364	A0A0J9YX35	A0A0J9YX35	HV64D_HUMAN	IGHV3-64D	Immunoglobulin heavy variable 3-64D
UID64	0.214614	21.0479	0.369283	0.71405	0.998682	-7.27798	A0A0J9YXX1	A0A0J9YXX1	HV5X1_HUMAN	IGHV5-10-1	Immunoglobulin heavy variable 5-10-1
UID65	1.30007	18.3921	2.07213	0.0453724	0.594232	-5.27127	A0M8Q6	A0M8Q6	IGLC7_HUMAN	IGLC7	Immunoglobulin lambda constant 7
UID66	-0.041845	25.7507	-0.787724	0.435942	0.998682	-7.03283	A0M8Q6;B9A064;P0CF74;P0DOY3	P0CG04;P0DOY2;P0DOY3;A0M8Q6;P0CF74;B9A064;P0DOX8	IGLC3_HUMAN;IGLC6_HUMAN;IGLC7_HUMAN;IGLL5_HUMAN	IGLC3;IGLC6;IGLC7;IGLL5	Immunoglobulin lambda constant 7
UID67	-0.0373675	27.2692	-0.691881	0.493389	0.998682	-7.10431	A0M8Q6;P0CF74;P0DOY3	P0DOY2;P0DOY3;A0M8Q6;P0CF74	IGLC3_HUMAN;IGLC6_HUMAN;IGLC7_HUMAN	IGLC3;IGLC6;IGLC7	Immunoglobulin lambda constant 7
UID70	-0.0171952	25.8334	-0.37646	0.708754	0.998682	-7.27525	B9A064	B9A064;P0DOX8	IGLL5_HUMAN	IGLL5	Immunoglobulin lambda-like polypeptide 5
UID71	0.139404	26.5667	0.451526	0.654281	0.998682	-7.2436	B9A064;P0CF74;P0DOY3	P0CG04;P0DOY2;P0DOY3;P0CF74;B9A064;P0DOX8	IGLC3_HUMAN;IGLC6_HUMAN;IGLL5_HUMAN	IGLC3;IGLC6;IGLL5	Immunoglobulin lambda-like polypeptide 5
UID72	0.0217816	26.443	0.195363	0.846192	0.998682	-7.3281	B9A064;P0DOY3	P0CG04;P0DOY2;P0DOY3;B9A064;P0DOX8	IGLC3_HUMAN;IGLL5_HUMAN	IGLC3;IGLL5	Immunoglobulin lambda-like polypeptide 5
UID73	0.0363412	19.499	0.875034	0.387275	0.998682	-6.95995	O00187	O00187	MASP2_HUMAN	MASP2	Mannan-binding lectin serine protease 2
UID74	0.0282435	18.3167	0.830716	0.411534	0.998682	-6.99787	O00391	O00391	QSOX1_HUMAN	QSOX1	Sulfhydryl oxidase 1
UID75	0.0168446	16.9212	0.392197	0.697193	0.998682	-7.26908	O00533	O00533	NCHL1_HUMAN	CHL1	Neural cell adhesion molecule L1-like protein
UID76	0.123168	20.2065	1.34894	0.185663	0.998682	-6.43922	O14498	O14498	ISLR_HUMAN	ISLR	Immunoglobulin superfamily containing leucine-rich repeat protein
UID77	-0.0969512	15.4504	-0.789439	0.434953	0.998682	-7.03147	O14786	O14786	NRP1_HUMAN	NRP1	Neuropilin-1
UID78	0.00665104	20.955	0.233878	0.816386	0.998682	-7.31965	O14791	O14791	APOL1_HUMAN	APOL1	Apolipoprotein L1
UID79	-0.00796306	23.953	-0.103399	0.918212	0.998682	-7.34214	O43866	O43866	CD5L_HUMAN	CD5L	CD5 antigen-like
UID80	0.258009	15.8183	3.19188	0.00290522	0.126414	-2.75296	O75144	O75144	ICOSL_HUMAN	ICOSLG	ICOS ligand
UID81	0.0279425	20.9337	0.560655	0.578457	0.998682	-7.18749	O75636	O75636	FCN3_HUMAN	FCN3	Ficolin-3
UID82	0.0236081	20.2741	0.69739	0.489976	0.998682	-7.10044	O75882	O75882	ATRN_HUMAN	ATRN	Attractin
UID83	0.0304993	23.377	1.15722	0.254697	0.998682	-6.67481	O95445	O95445	APOM_HUMAN	APOM	Apolipoprotein M
UID84	-0.245531	15.6168	-1.06485	0.293935	0.998682	-6.77636	O95497	O95497	VNN1_HUMAN	VNN1	Pantetheinase
UID85	0.00239788	23.843	0.0562569	0.955444	0.998682	-7.34599	P00450	P00450	CERU_HUMAN	CP	Ceruloplasmin
UID86	0.017486	19.9893	0.374538	0.710171	0.998682	-7.27598	P00488	P00488	F13A_HUMAN	F13A1	Coagulation factor XIII A chain
UID87	0.0240028	24.0391	1.36942	0.179232	0.998682	-6.41211	P00734	P00734	THRB_HUMAN	F2	Prothrombin
UID88	0.0501782	21.2526	1.57286	0.124379	0.899994	-6.12316	P00736	P00736	C1R_HUMAN	C1R	Complement C1r subcomponent
UID89	0.00274921	27.6356	0.0285459	0.977382	0.998682	-7.3472	P00738	P00738	HPT_HUMAN	HP	Haptoglobin
UID90	-0.0227528	27.6261	-0.254036	0.800893	0.998682	-7.31463	P00738;P00739	P00738;P00739	HPTR_HUMAN;HPT_HUMAN	HP;HPR	Haptoglobin
UID91	-0.00741778	22.8579	-0.168482	0.867134	0.998682	-7.3331	P00739	P00739	HPTR_HUMAN	HPR	Haptoglobin-related protein
UID92	-0.0032609	20.317	-0.0882298	0.930176	0.998682	-7.34363	P00740	P00740	FA9_HUMAN	F9	Coagulation factor IX
UID93	-0.0051854	20.7269	-0.171795	0.864547	0.998682	-7.33252	P00742	P00742	FA10_HUMAN	F10	Coagulation factor X
UID94	0.605741	19.1074	11.4219	1.3052e-13	1.76637e-11	20.894	P00746	P00746	CFAD_HUMAN	CFD	Complement factor D
UID95	0.00208789	23.2566	0.100403	0.920574	0.998682	-7.34246	P00747	P00747	PLMN_HUMAN	PLG	Plasminogen
UID96	0.171299	19.8954	2.94782	0.00554997	0.191935	-3.3615	P00747;P08519	P00747;P08519	APOA_HUMAN;PLMN_HUMAN	LPA;PLG	Plasminogen
UID97	-0.00189282	22.4127	-0.0592843	0.953049	0.998682	-7.34581	P00748	P00748	FA12_HUMAN	F12	Coagulation factor XII
UID98	0.00513051	24.4811	0.1486	0.882687	0.998682	-7.33632	P00751	P00751	CFAB_HUMAN	CFB	Complement factor B
UID99	0.0594111	16.9678	0.237358	0.813706	0.998682	-7.31881	P00915	P00915	CAH1_HUMAN	CA1	Carbonic anhydrase 1
UID100	0.00745334	24.8928	0.2416	0.810442	0.998682	-7.31777	P01008	P01008	ANT3_HUMAN	SERPINC1	Antithrombin-III
UID101	-3.14229e-05	28.4602	-0.000777541	0.999384	0.999384	-7.34761	P01009	P01009	A1AT_HUMAN	SERPINA1	Alpha-1-antitrypsin
UID102	-0.0184703	24.7303	-0.499337	0.620538	0.998682	-7.22049	P01011	P01011	AACT_HUMAN	SERPINA3	Alpha-1-antichymotrypsin
UID103	0.00265197	23.553	0.0943062	0.925382	0.998682	-7.34306	P01019	P01019	ANGT_HUMAN	AGT	Angiotensinogen
UID104	-0.0195686	26.5375	-0.337008	0.738041	0.998682	-7.2896	P01023	P01023	A2MG_HUMAN	A2M	Alpha-2-macroglobulin
UID105	0.0307077	25.5288	0.498419	0.621178	0.998682	-7.22095	P01023;P20742	P01023;P20742	A2MG_HUMAN;PZP_HUMAN	A2M;PZP	Alpha-2-macroglobulin
UID106	-0.00825994	26.486	-0.38618	0.701605	0.998682	-7.27147	P01024	P01024	CO3_HUMAN	C3	Complement C3
UID107	0.0117697	22.0356	0.415728	0.680043	0.998682	-7.2594	P01031	P01031	CO5_HUMAN	C5	Complement C5
UID108	0.44186	16.4518	1.12913	0.266207	0.998682	-6.70652	P01033	P01033	TIMP1_HUMAN	TIMP1	Metalloproteinase inhibitor 1
UID109	0.189057	18.7851	3.22818	0.0026335	0.126414	-2.66008	P01034	P01034	CYTC_HUMAN	CST3	Cystatin-C
UID110	0.0390618	24.6549	1.64072	0.109444	0.899994	-6.019	P01042	P01042	KNG1_HUMAN	KNG1	Kininogen-1
UID111	0.0767824	19.5319	1.33125	0.19136	0.998682	-6.46234	P01344	P01344	IGF2_HUMAN	IGF2	Insulin-like growth factor II
UID112	0.0414532	24.1648	0.454417	0.652219	0.998682	-7.24227	P01591	P01591	IGJ_HUMAN	JCHAIN	Immunoglobulin J chain
UID113	-0.0448158	21.7961	-0.450247	0.655194	0.998682	-7.24419	P01593;P01594	P01593;P01594	KV133_HUMAN;KVD33_HUMAN	IGKV1-33;IGKV1D-33	Immunoglobulin kappa variable 1D-33
UID114	-0.0371988	18.4728	-0.47963	0.634351	0.998682	-7.23029	P01597;P04432	P01597;P04432	KV139_HUMAN;KVD39_HUMAN	IGKV1-39;IGKV1D-39	Immunoglobulin kappa variable 1-39
UID115	-0.0578069	20.6264	-0.753535	0.45596	0.998682	-7.05936	P01599	P01599	KV117_HUMAN	IGKV1-17	Immunoglobulin kappa variable 1-17
UID116	-0.124729	18.3211	-1.31051	0.198208	0.998682	-6.48908	P01601	P01601	KVD16_HUMAN	IGKV1D-16	Immunoglobulin kappa variable 1D-16
UID117	-0.211316	21.353	-2.25485	0.0302314	0.485003	-4.91299	P01602	P01602	KV105_HUMAN	IGKV1-5	Immunoglobulin kappa variable 1-5
UID118	-0.00948718	25.5791	-0.143856	0.886406	0.998682	-7.33703	P01619	P01619	KV320_HUMAN	IGKV3-20	Immunoglobulin kappa variable 3-20
UID119	-0.0354566	23.9688	-0.515219	0.609506	0.998682	-7.2123	P01700	P01700	LV147_HUMAN	IGLV1-47	Immunoglobulin lambda variable 1-47
UID120	-0.0384978	23.2163	-0.433649	0.667095	0.998682	-7.25165	P01701	P01701	LV151_HUMAN	IGLV1-51	Immunoglobulin lambda variable 1-51
UID121	0.755726	20.1485	0.706281	0.484496	0.998682	-7.09414	P01703	P01703	LV140_HUMAN	IGLV1-40	Immunoglobulin lambda variable 1-40
UID122	0.0610131	19.1442	0.118927	0.905985	0.998682	-7.34038	P01704	P01704	LV214_HUMAN	IGLV2-14	Immunoglobulin lambda variable 2-14
UID123	0.191776	19.0131	0.604814	0.549043	0.998682	-7.1614	P01705	P01705	LV223_HUMAN	IGLV2-23	Immunoglobulin lambda variable 2-23
UID124	0.0829178	21.1897	0.544557	0.589369	0.998682	-7.19652	P01706	P01706	LV211_HUMAN	IGLV2-11	Immunoglobulin lambda variable 2-11
UID125	-0.00440585	21.2232	-0.0497516	0.960591	0.998682	-7.34635	P01709	P01709	LV208_HUMAN	IGLV2-8	Immunoglobulin lambda variable 2-8
UID126	-0.111153	22.3528	-1.56975	0.125101	0.899994	-6.12785	P01714	P01714	LV319_HUMAN	IGLV3-19	Immunoglobulin lambda variable 3-19
UID127	0.0139984	18.3287	0.156658	0.876377	0.998682	-7.33506	P01715	P01715	LV301_HUMAN	IGLV3-1	Immunoglobulin lambda variable 3-1
UID128	-0.0473149	19.2884	-0.571012	0.57149	0.998682	-7.18154	P01717	P01717	LV325_HUMAN	IGLV3-25	Immunoglobulin lambda variable 3-25
UID129	0.0643781	19.6623	0.682748	0.499075	0.998682	-7.11065	P01718	P01718	LV327_HUMAN	IGLV3-27	Immunoglobulin lambda variable 3-27
UID130	0.378904	18.6675	1.57347	0.124237	0.899994	-6.12224	P01721	P01721	LV657_HUMAN	IGLV6-57	Immunoglobulin lambda variable 6-57
UID131	-0.160473	19.8404	-0.638862	0.5269	0.998682	-7.13997	P01742	P01742	HV169_HUMAN	IGHV1-69	Immunoglobulin heavy variable 1-69
UID132	0.00866683	19.2213	0.072062	0.942946	0.998682	-7.34496	P01743	P01743	HV146_HUMAN	IGHV1-46	Immunoglobulin heavy variable 1-46
UID133	-0.121947	23.5398	-1.47589	0.148547	0.921083	-6.26532	P01764	P01764;P01768;P0DP03	HV323_HUMAN	IGHV3-23	Immunoglobulin heavy variable 3-23
UID134	-0.831457	16.421	-1.91771	0.062996	0.691254	-5.55532	P01764;P01767;P01772	P01764;P01768;P01772;P01767;A0A0C4DH42;P0DP02;P0DP03	HV323_HUMAN;HV333_HUMAN;HV353_HUMAN	IGHV3-23;IGHV3-33;IGHV3-53	Immunoglobulin heavy variable 3-23
UID135	-0.0524098	19.7244	-0.554973	0.582298	0.998682	-7.1907	P01766	P01766	HV313_HUMAN	IGHV3-13	Immunoglobulin heavy variable 3-13
UID136	-0.0820961	22.5086	-0.790749	0.434197	0.998682	-7.03043	P01772	P01768;P01772;P0DP02;P0DP03	HV333_HUMAN	IGHV3-33	Immunoglobulin heavy variable 3-33
UID137	0.0147709	23.8429	0.245531	0.80742	0.998682	-7.3168	P01780	P01780	HV307_HUMAN	IGHV3-7	Immunoglobulin heavy variable 3-7
UID138	0.529291	21.5417	1.5795	0.122847	0.899994	-6.11313	P01782;P0DP04	P01782;P0DP04	HV309_HUMAN;HV43D_HUMAN	IGHV3-43D;IGHV3-9	Immunoglobulin heavy variable 3-9
UID139	-0.0708753	19.2203	-0.581565	0.564433	0.998682	-7.17538	P01817	P01817	HV205_HUMAN	IGHV2-5	Immunoglobulin heavy variable 2-5
UID140	0.0113363	18.4512	0.0759194	0.939898	0.998682	-7.34466	P01833	P01833	PIGR_HUMAN	PIGR	Polymeric immunoglobulin receptor
UID141	-0.00985966	28.9554	-0.26132	0.795314	0.998682	-7.31271	P01834	P01834;P0DOX7	IGKC_HUMAN	IGKC	Immunoglobulin kappa constant
UID143	-0.0636526	28.0376	-1.07844	0.287912	0.998682	-6.76192	P01857	P01857;P0DOX5	IGHG1_HUMAN	IGHG1	Immunoglobulin heavy constant gamma 1
UID144	0.239718	24.0799	1.99778	0.053232	0.635653	-5.41024	P01857;P01859	P01857;P01859;P0DOX5	IGHG1_HUMAN;IGHG2_HUMAN	IGHG1;IGHG2	Immunoglobulin heavy constant gamma 1
UID145	0.0241473	28.9526	0.352171	0.726735	0.998682	-7.28427	P01857;P01859;P01860	P01857;P01859;P01860;P0DOX5	IGHG1_HUMAN;IGHG2_HUMAN;IGHG3_HUMAN	IGHG1;IGHG2;IGHG3	Immunoglobulin heavy constant gamma 1
UID146	-0.0263569	30.5028	-0.535717	0.595403	0.998682	-7.20136	P01857;P01859;P01860;P01861	P01857;P01859;P01860;P01861;P0DOX5	IGHG1_HUMAN;IGHG2_HUMAN;IGHG3_HUMAN;IGHG4_HUMAN	IGHG1;IGHG2;IGHG3;IGHG4	Immunoglobulin heavy constant gamma 1
UID147	-0.0282741	28.8785	-0.534918	0.59595	0.998682	-7.2018	P01857;P01860	P01857;P01860;P0DOX5	IGHG1_HUMAN;IGHG3_HUMAN	IGHG1;IGHG3	Immunoglobulin heavy constant gamma 1
UID148	-0.282785	23.476	-2.32548	0.0257135	0.458418	-4.76836	P01857;P01860;P01861	P01857;P01860;P01861;P0DOX5	IGHG1_HUMAN;IGHG3_HUMAN;IGHG4_HUMAN	IGHG1;IGHG3;IGHG4	Immunoglobulin heavy constant gamma 1
UID150	-0.0182473	26.9251	-0.27891	0.781887	0.998682	-7.30786	P01859	P01859	IGHG2_HUMAN	IGHG2	Immunoglobulin heavy constant gamma 2
UID151	0.00281238	25.4497	0.054967	0.956464	0.998682	-7.34607	P01859;P01860	P01859;P01860	IGHG2_HUMAN;IGHG3_HUMAN	IGHG2;IGHG3	Immunoglobulin heavy constant gamma 2
UID152	0.0412074	27.3194	0.657398	0.515048	0.998682	-7.12781	P01859;P01860;P01861	P01859;P01860;P01861	IGHG2_HUMAN;IGHG3_HUMAN;IGHG4_HUMAN	IGHG2;IGHG3;IGHG4	Immunoglobulin heavy constant gamma 2
UID153	0.105817	21.4589	1.33213	0.191073	0.998682	-6.46119	P01859;P01861	P01859;P01861	IGHG2_HUMAN;IGHG4_HUMAN	IGHG2;IGHG4	Immunoglobulin heavy constant gamma 2
UID154	0.0664936	26.1055	0.808588	0.42399	0.998682	-7.01609	P01860	P01860	IGHG3_HUMAN	IGHG3	Immunoglobulin heavy constant gamma 3
UID155	0.0142636	25.2722	0.129334	0.897803	0.998682	-7.33906	P01861	P01861	IGHG4_HUMAN	IGHG4	Immunoglobulin heavy constant gamma 4
UID156	-0.0197302	26.2421	-0.270995	0.787921	0.998682	-7.31008	P01871	P01871;P0DOX6	IGHM_HUMAN	IGHM	Immunoglobulin heavy constant mu
UID157	0.0416526	27.5228	0.440151	0.662422	0.998682	-7.24876	P01876	P01876	IGHA1_HUMAN	IGHA1	Immunoglobulin heavy constant alpha 1
UID158	-0.000852744	26.2111	-0.00900372	0.992865	0.998682	-7.34757	P01876;P01877	P01876;P01877;P0DOX2	IGHA1_HUMAN;IGHA2_HUMAN	IGHA1;IGHA2	Immunoglobulin heavy constant alpha 1
UID159	0.0401988	23.395	0.417483	0.67877	0.998682	-7.25866	P01877	P01877;P0DOX2	IGHA2_HUMAN	IGHA2	Immunoglobulin heavy constant alpha 2
UID160	0.00576482	22.0492	0.0173968	0.986215	0.998682	-7.34746	P01880	P01880;P0DOX3	IGHD_HUMAN	IGHD	Immunoglobulin heavy constant delta
UID162	-0.0735037	17.3489	-0.216202	0.830034	0.998682	-7.32371	P02042	P02042	HBD_HUMAN	HBD	Hemoglobin subunit delta
UID163	-0.00535421	23.3194	-0.0215469	0.982927	0.998682	-7.34738	P02042;P68871	P02042;P68871	HBB_HUMAN;HBD_HUMAN	HBB;HBD	Hemoglobin subunit delta
UID167	-0.0100853	28.6723	-0.290337	0.773201	0.998682	-7.30454	P02647	P02647	APOA1_HUMAN	APOA1	Apolipoprotein A-I
UID168	-0.00333331	23.1909	-0.0770849	0.938977	0.998682	-7.34457	P02649	P02649	APOE_HUMAN	APOE	Apolipoprotein E
UID169	0.034836	25.6072	0.978949	0.334047	0.998682	-6.86367	P02652	P02652	APOA2_HUMAN	APOA2	Apolipoprotein A-II
UID170	0.0676294	24.074	1.14392	0.260103	0.998682	-6.68992	P02654	P02654	APOC1_HUMAN	APOC1	Apolipoprotein C-I
UID171	0.0378243	23.2972	0.635717	0.528926	0.998682	-7.14199	P02655	P02655	APOC2_HUMAN	APOC2	Apolipoprotein C-II
UID172	0.0982287	24.7935	1.26316	0.21454	0.998682	-6.54872	P02656	P02656	APOC3_HUMAN	APOC3	Apolipoprotein C-III
UID173	0.0168312	26.7811	0.431079	0.668946	0.998682	-7.25278	P02671	P02671	FIBA_HUMAN	FGA	Fibrinogen alpha chain
UID174	0.0102749	26.96	0.25505	0.800116	0.998682	-7.31436	P02675	P02675	FIBB_HUMAN	FGB	Fibrinogen beta chain
UID175	0.0270131	26.218	0.75085	0.457555	0.998682	-7.06139	P02679	P02679	FIBG_HUMAN	FGG	Fibrinogen gamma chain
UID176	-0.217337	17.1732	-0.622202	0.537676	0.998682	-7.1506	P02741	P02741	CRP_HUMAN	CRP	C-reactive protein
UID177	0.0309858	22.915	0.61137	0.544743	0.998682	-7.15736	P02743	P02743	SAMP_HUMAN	APCS	Serum amyloid P-component
UID178	0.0651864	20.179	1.71043	0.0956731	0.899994	-5.90805	P02745	P02745	C1QA_HUMAN	C1QA	Complement C1q subcomponent subunit A
UID179	0.0488366	22.229	1.12077	0.269702	0.998682	-6.71582	P02746	P02746	C1QB_HUMAN	C1QB	Complement C1q subcomponent subunit B
UID180	0.0249105	23.3641	0.649462	0.520105	0.998682	-7.13306	P02747	P02747	C1QC_HUMAN	C1QC	Complement C1q subcomponent subunit C
UID181	0.0168483	22.29	0.279134	0.781717	0.998682	-7.30779	P02748	P02748	CO9_HUMAN	C9	Complement component C9
UID182	0.0181719	24.536	0.504505	0.616938	0.998682	-7.21785	P02749	P02749	APOH_HUMAN	APOH	Beta-2-glycoprotein 1
UID183	0.0326112	22.9902	0.593833	0.556285	0.998682	-7.16807	P02750	P02750	A2GL_HUMAN	LRG1	Leucine-rich alpha-2-glycoprotein
UID184	-0.0172553	24.4057	-0.371392	0.712492	0.998682	-7.27718	P02751	P02751	FINC_HUMAN	FN1	Fibronectin
UID185	0.0557185	23.6927	1.07513	0.28937	0.998682	-6.76545	P02753	P02753	RET4_HUMAN	RBP4	Retinol-binding protein 4
UID186	-0.018934	24.3901	-0.713446	0.480106	0.998682	-7.08901	P02760	P02760	AMBP_HUMAN	AMBP	Protein AMBP
UID187	0.000850254	26.3192	0.0265249	0.978983	0.998682	-7.34725	P02763	P02763	A1AG1_HUMAN	ORM1	Alpha-1-acid glycoprotein 1
UID188	-0.0304446	25.1011	-0.784274	0.437939	0.998682	-7.03556	P02763;P19652	P02763;P19652	A1AG1_HUMAN;A1AG2_HUMAN	ORM1;ORM2	Alpha-1-acid glycoprotein 1
UID189	-0.0116264	24.2874	-0.398142	0.692844	0.998682	-7.26669	P02765	P02765	FETUA_HUMAN	AHSG	Alpha-2-HS-glycoprotein
UID190	-0.0515691	23.3012	-1.07358	0.290056	0.998682	-6.7671	P02766	P02766	TTHY_HUMAN	TTR	Transthyretin
UID191	-0.0854839	32.176	-1.55024	0.129711	0.907975	-6.15704	P02768	P02768	ALBU_HUMAN	ALB	Albumin
UID192	0.00530853	25.5995	0.197826	0.844279	0.998682	-7.3276	P02774	P02774	VTDB_HUMAN	GC	Vitamin D-binding protein
UID193	0.191979	18.5095	0.922309	0.362422	0.998682	-6.91743	P02775	P02775	CXCL7_HUMAN	PPBP	Platelet basic protein
UID194	0.309443	16.6731	1.0177	0.315516	0.998682	-6.82514	P02776	P02776	PLF4_HUMAN	PF4	Platelet factor 4
UID195	-0.0321669	18.2704	-0.464256	0.645221	0.998682	-7.23767	P02786	P02786	TFR1_HUMAN	TFRC	Transferrin receptor protein 1
UID196	-0.0210703	27.5464	-0.768552	0.447102	0.998682	-7.04785	P02787	P02787	TRFE_HUMAN	TF	Serotransferrin
UID197	-0.00582497	26.1715	-0.208155	0.836264	0.998682	-7.32546	P02790	P02790	HEMO_HUMAN	HPX	Hemopexin
UID198	-0.02869	17.4424	-0.42712	0.6718	0.998682	-7.25451	P03950	P03950	ANGI_HUMAN	ANG	Angiogenin
UID199	0.0150519	19.0653	0.320598	0.750343	0.998682	-7.2951	P03951	P03951	FA11_HUMAN	F11	Coagulation factor XI
UID200	0.0192621	21.8042	0.7784	0.441349	0.998682	-7.04018	P03952	P03952	KLKB1_HUMAN	KLKB1	Plasma kallikrein
UID201	0.0413433	24.4746	1.30625	0.199636	0.998682	-6.49453	P04003	P04003	C4BPA_HUMAN	C4BPA	C4b-binding protein alpha chain
UID202	-0.00322909	24.1694	-0.134884	0.893445	0.998682	-7.33831	P04004	P04004	VTNC_HUMAN	VTN	Vitronectin
UID203	0.211085	15.0068	0.959586	0.343576	0.998682	-6.88239	P04040	P04040	CATA_HUMAN	CAT	Catalase
UID205	0.0346838	19.6188	0.877369	0.386023	0.998682	-6.9579	P04070	P04070	PROC_HUMAN	PROC	Vitamin K-dependent protein C
UID206	0.415878	15.1969	1.23779	0.223693	0.998682	-6.57983	P04075	P04075	ALDOA_HUMAN	ALDOA	Fructose-bisphosphate aldolase A
UID207	0.0112996	24.8512	0.205322	0.838461	0.998682	-7.32606	P04114	P04114	APOB_HUMAN	APOB	Apolipoprotein B-100
UID208	0.0393199	20.0393	1.32814	0.192374	0.998682	-6.46637	P04180	P04180	LCAT_HUMAN	LCAT	Phosphatidylcholine-sterol acyltransferase
UID209	0.000448363	23.5704	0.0111705	0.991148	0.998682	-7.34755	P04196	P04196	HRG_HUMAN	HRG	Histidine-rich glycoprotein
UID210	0.00857263	24.1236	0.231313	0.818363	0.998682	-7.32026	P04217	P04217	A1BG_HUMAN	A1BG	Alpha-1B-glycoprotein
UID214	-1.91067	19.7229	-13.2595	1.58039e-15	6.41639e-13	25.3076	P04275	P04275	VWF_HUMAN	VWF	von Willebrand factor
UID215	-3.3476	17.4007	-11.4227	1.30271e-13	1.76637e-11	20.8959	P04275pp	P04275pp	VWF_HUMAN_propeptide	VWFpp	von Willebrand factor propeptide
UID216	0.0714157	19.6364	0.681698	0.499732	0.998682	-7.11137	P04278	P04278	SHBG_HUMAN	SHBG	Sex hormone-binding globulin
UID218	-0.0577507	19.928	-0.722255	0.474739	0.998682	-7.08263	P04430	P04430	KV116_HUMAN	IGKV1-16	Immunoglobulin kappa variable 1-16
UID219	-0.0441077	17.6499	-0.359437	0.721339	0.998682	-7.28163	P05019	P05019	IGF1_HUMAN	IGF1	Insulin-like growth factor I
UID220	-0.144682	15.3794	-1.00879	0.319717	0.998682	-6.83413	P05062	P05062	ALDOB_HUMAN	ALDOB	Fructose-bisphosphate aldolase B
UID221	0.0100195	24.0662	0.271109	0.787834	0.998682	-7.31005	P05090	P05090	APOD_HUMAN	APOD	Apolipoprotein D
UID222	0.192255	16.5407	1.03621	0.306918	0.998682	-6.80624	P05109	P05109	S10A8_HUMAN	S100A8	Protein S100-A8
UID223	0.00157808	19.3518	0.0489743	0.961207	0.998682	-7.34639	P05154	P05154	IPSP_HUMAN	SERPINA5	Plasma serine protease inhibitor
UID224	0.0540632	23.7709	1.9438	0.0596573	0.672802	-5.50858	P05155	P05155	IC1_HUMAN	SERPING1	Plasma protease C1 inhibitor
UID225	0.046437	22.0521	1.47243	0.149473	0.921083	-6.27024	P05156	P05156	CFAI_HUMAN	CFI	Complement factor I
UID226	-0.00375513	20.1572	-0.0982267	0.92229	0.998682	-7.34268	P05160	P05160	F13B_HUMAN	F13B	Coagulation factor XIII B chain
UID227	-0.119284	16.3877	-0.319276	0.751337	0.998682	-7.29553	P05362	P05362	ICAM1_HUMAN	ICAM1	Intercellular adhesion molecule 1
UID228	0.0156865	20.6806	0.362808	0.71884	0.998682	-7.28039	P05452	P05452	TETN_HUMAN	CLEC3B	Tetranectin
UID229	0.0160157	20.897	0.401798	0.690175	0.998682	-7.2652	P05543	P05543	THBG_HUMAN	SERPINA7	Thyroxine-binding globulin
UID230	0.00276896	23.4563	0.0662667	0.947527	0.998682	-7.34537	P05546	P05546	HEP2_HUMAN	SERPIND1	Heparin cofactor 2
UID231	-0.0482111	15.5583	-0.523128	0.604046	0.998682	-7.20813	P05556	P05556	ITB1_HUMAN	ITGB1	Integrin beta-1
UID232	0.010372	19.6801	0.184244	0.854842	0.998682	-7.33025	P06276	P06276	CHLE_HUMAN	BCHE	Cholinesterase
UID233	-0.117083	23.0181	-1.14733	0.258709	0.998682	-6.68606	P06312	P06312	KV401_HUMAN	IGKV4-1	Immunoglobulin kappa variable 4-1
UID234	0.0162808	22.2384	0.210676	0.834311	0.998682	-7.32492	P06331;P0DP08	P01824;P01825;P06331;A0A0C4DH41;P0DP06;P0DP08	HV434_HUMAN;HVD82_HUMAN	IGHV4-34;IGHV4-38-2	Immunoglobulin heavy variable 4-34
UID235	0.0381497	22.8519	1.34034	0.188415	0.998682	-6.45049	P06396	P06396	GELS_HUMAN	GSN	Gelsolin
UID236	-0.00163549	20.6906	-0.064809	0.94868	0.998682	-7.34546	P06681	P06681	CO2_HUMAN	C2	Complement C2
UID237	0.0613233	15.6991	0.314455	0.754966	0.998682	-7.29709	P06702	P06702	S10A9_HUMAN	S100A9	Protein S100-A9
UID238	0.0828309	23.9235	2.05001	0.0475967	0.603883	-5.31303	P06727	P06727	APOA4_HUMAN	APOA4	Apolipoprotein A-IV
UID239	0.066756	16.5842	1.26498	0.213892	0.998682	-6.54645	P07195	P00338;P07195;P07864;Q6ZMR3	LDHB_HUMAN	LDHB	L-lactate dehydrogenase B chain
UID240	0.0317646	22.1708	1.12035	0.269879	0.998682	-6.71628	P07225	P07225	PROS_HUMAN	PROS1	Vitamin K-dependent protein S
UID241	-0.152652	15.3956	-1.28296	0.207591	0.998682	-6.52402	P07339	P07339	CATD_HUMAN	CTSD	Cathepsin D
UID242	-0.0242716	21.3937	-0.881086	0.384035	0.998682	-6.95463	P07357	P07357	CO8A_HUMAN	C8A	Complement component C8 alpha chain
UID243	-0.003021	20.6106	-0.106672	0.915633	0.998682	-7.34179	P07358	P07358	CO8B_HUMAN	C8B	Complement component C8 beta chain
UID244	0.0540187	18.8848	0.786867	0.436438	0.998682	-7.03351	P07359	P07359	GP1BA_HUMAN	GP1BA	Platelet glycoprotein Ib alpha chain
UID245	-0.0527068	20.4638	-1.61025	0.115956	0.899994	-6.06623	P07360	P07360	CO8G_HUMAN	C8G	Complement component C8 gamma chain
UID247	0.0215479	16.5244	0.0926921	0.926655	0.998682	-7.34322	P07996	P07996	TSP1_HUMAN	THBS1	Thrombospondin-1
UID248	0.744011	15.8018	4.41789	8.55794e-05	0.00694905	0.643726	P07998	P07998	RNAS1_HUMAN	RNASE1	Ribonuclease pancreatic
UID249	0.019509	22.0501	0.633378	0.530435	0.998682	-7.1435	P08185	P08185	CBG_HUMAN	SERPINA6	Corticosteroid-binding globulin
UID250	0.242152	15.5891	1.01522	0.31668	0.998682	-6.82765	P08253	P08253	MMP2_HUMAN	MMP2	72 kDa type IV collagenase
UID251	-0.0169719	16.8479	-0.243246	0.809177	0.998682	-7.31737	P08294	P08294	SODE_HUMAN	SOD3	Extracellular superoxide dismutase [Cu-Zn]
UID252	-0.100531	14.7601	-0.412967	0.682046	0.998682	-7.26057	P08493	P08493	MGP_HUMAN	MGP	Matrix Gla protein
UID253	0.00835283	20.7333	0.040475	0.967935	0.998682	-7.34677	P08519	P08519	APOA_HUMAN	LPA	Apolipoprotein(a)
UID254	0.0390371	19.2402	0.847161	0.402425	0.998682	-6.98402	P08571	P08571	CD14_HUMAN	CD14	Monocyte differentiation antigen CD14
UID255	0.00168485	24.4644	0.0801355	0.936567	0.998682	-7.34433	P08603	P08603	CFAH_HUMAN	CFH	Complement factor H
UID256	0.132275	21.6481	2.23525	0.0316053	0.485003	-4.95253	P08603;Q02985	P08603;Q02985	CFAH_HUMAN;FHR3_HUMAN	CFH;CFHR3	Complement factor H
UID257	-0.00962736	21.4311	-0.276942	0.783387	0.998682	-7.30842	P08603;Q03591	P08603;Q03591	CFAH_HUMAN;FHR1_HUMAN	CFH;CFHR1	Complement factor H
UID258	-0.0612989	17.2108	-1.00923	0.319507	0.998682	-6.83368	P08637	O75015;P08637	FCG3A_HUMAN	FCGR3A	Low affinity immunoglobulin gamma Fc region receptor III-A
UID259	0.0566788	23.0652	1.75887	0.0869797	0.864917	-5.82865	P08697	P08697	A2AP_HUMAN	SERPINF2	Alpha-2-antiplasmin
UID260	-0.0091316	17.2709	-0.108525	0.914174	0.998682	-7.34159	P08709	P08709	FA7_HUMAN	F7	Coagulation factor VII
UID261	0.0268734	17.8046	0.16189	0.872285	0.998682	-7.33421	P09172	P09172	DOPO_HUMAN	DBH	Dopamine beta-hydroxylase
UID262	0.0547903	22.5239	1.66068	0.105344	0.899994	-5.98764	P09871	P09871	C1S_HUMAN	C1S	Complement C1s subcomponent
UID264	0.0624839	22.2142	0.904765	0.371522	0.998682	-6.93346	P0C0L4	P0C0L4	CO4A_HUMAN	C4A	Complement C4-A
UID265	0.0224383	24.2353	0.59507	0.555467	0.998682	-7.16732	P0C0L4;P0C0L5	P0C0L4;P0C0L5	CO4A_HUMAN;CO4B_HUMAN	C4A;C4B	Complement C4-A
UID266	-0.0882312	22.2272	-0.986671	0.330298	0.998682	-6.8561	P0C0L5	P0C0L5	CO4B_HUMAN	C4B	Complement C4-B
UID267	0.0186082	18.5514	0.0442484	0.964947	0.998682	-7.34661	P0DJI8	P0DJI8	SAA1_HUMAN	SAA1	Serum amyloid A-1 protein
UID268	0.0906384	17.235	0.454511	0.652152	0.998682	-7.24222	P0DJI8;P0DJI9	P0DJI8;P0DJI9	SAA1_HUMAN;SAA2_HUMAN	SAA1;SAA2	Serum amyloid A-1 protein
UID270	0.020888	22.1112	0.348459	0.729497	0.998682	-7.2856	P0DOX2	P0DOX2	IGA2_HUMAN		Immunoglobulin alpha-2 heavy chain
UID271	0.053099	20.7521	0.84025	0.406237	0.998682	-6.98987	P0DOX3	P0DOX3	IGD_HUMAN		Immunoglobulin delta heavy chain
UID272	0.00909024	23.2774	0.142365	0.887575	0.998682	-7.33725	P0DOX5	P0DOX5	IGG1_HUMAN		Immunoglobulin gamma-1 heavy chain
UID273	-0.0876722	20.8534	-1.08232	0.286207	0.998682	-6.75776	P0DOX7	P0DOX7	IGK_HUMAN		Immunoglobulin kappa light chain
UID274	-0.268727	24.8099	-2.9394	0.00567295	0.191935	-3.38198	P0DOY3	P0DOY3	IGLC3_HUMAN	IGLC3	Immunoglobulin lambda constant 3
UID275	0.194743	17.9954	0.453372	0.652964	0.998682	-7.24275	P0DP01	P0DP01	HV108_HUMAN	IGHV1-8	Immunoglobulin heavy variable 1-8
UID276	0.0553949	19.1272	0.624204	0.536375	0.998682	-7.14934	P0DTE1	P0DTE1	HV383_HUMAN	IGHV3-38-3	Probable non-functional immunoglobulin heavy variable 3-38-3
UID277	0.0137139	21.0563	0.20957	0.835168	0.998682	-7.32516	P10643	P10643	CO7_HUMAN	C7	Complement component C7
UID279	0.0208133	23.8257	0.805691	0.425638	0.998682	-7.01844	P10909	P10909	CLUS_HUMAN	CLU	Clusterin
UID280	0.0717268	16.7775	1.84541	0.0730998	0.760988	-5.68216	P11021	P11021	BIP_HUMAN	HSPA5	Endoplasmic reticulum chaperone BiP
UID281	-0.0612439	16.8716	-0.448825	0.65621	0.998682	-7.24484	P11226	P11226	MBL2_HUMAN	MBL2	Mannose-binding protein C
UID282	0.0181381	17.7439	0.323895	0.747866	0.998682	-7.29402	P11597	P11597	CETP_HUMAN	CETP	Cholesteryl ester transfer protein
UID283	0.045649	16.163	0.895207	0.376541	0.998682	-6.94207	P12111	P12111	CO6A3_HUMAN	COL6A3	Collagen alpha-3(VI) chain
UID284	0.00719866	19.1748	0.244269	0.80839	0.998682	-7.31711	P12259	P12259	FA5_HUMAN	F5	Coagulation factor V
UID285	0.0817257	16.7259	1.43494	0.159816	0.946731	-6.32294	P12955	P12955	PEPD_HUMAN	PEPD	Xaa-Pro dipeptidase
UID286	-0.0119048	18.3824	-0.196158	0.845574	0.998682	-7.32794	P13473	P13473	LAMP2_HUMAN	LAMP2	Lysosome-associated membrane glycoprotein 2
UID287	-0.0195796	16.9753	-0.298952	0.766671	0.998682	-7.30195	P13591	P13591	NCAM1_HUMAN	NCAM1	Neural cell adhesion molecule 1
UID291	0.0140777	21.1488	0.324857	0.747143	0.998682	-7.2937	P13671	P13671	CO6_HUMAN	C6	Complement component C6
UID292	0.0095422	15.7289	0.0325434	0.974216	0.998682	-7.34707	P13727	P13727	PRG2_HUMAN	PRG2	Bone marrow proteoglycan
UID293	-0.0106382	17.5936	-0.255174	0.800021	0.998682	-7.31433	P13796	P13796	PLSL_HUMAN	LCP1	Plastin-2
UID294	0.0132845	19.8661	0.255233	0.799975	0.998682	-7.31431	P14151	P14151	LYAM1_HUMAN	SELL	L-selectin
UID296	0.0402278	16.7112	0.739769	0.464171	0.998682	-7.06972	P15144	P15144	AMPN_HUMAN	ANPEP	Aminopeptidase N
UID297	-0.017021	16.8863	-0.243333	0.809109	0.998682	-7.31734	P15151	P15151	PVR_HUMAN	PVR	Poliovirus receptor
UID298	0.00526014	20.0959	0.167268	0.868082	0.998682	-7.3333	P15169	P15169	CBPN_HUMAN	CPN1	Carboxypeptidase N catalytic chain
UID299	-0.0604389	20.7309	-0.66678	0.509105	0.998682	-7.12153	P15814	P15814	IGLL1_HUMAN	IGLL1	Immunoglobulin lambda-like polypeptide 1
UID301	0.0356275	17.9845	0.384662	0.70272	0.998682	-7.27207	P16070	P16070	CD44_HUMAN	CD44	CD44 antigen
UID302	0.00825868	20.6842	0.143852	0.886408	0.998682	-7.33703	P17936	P17936	IBP3_HUMAN	IGFBP3	Insulin-like growth factor-binding protein 3
UID303	-0.157944	16.2456	-1.47771	0.148061	0.921083	-6.26272	P18065	P18065	IBP2_HUMAN	IGFBP2	Insulin-like growth factor-binding protein 2
UID305	0.14074	19.3517	2.11548	0.0412759	0.5586	-5.18839	P18428	P18428	LBP_HUMAN	LBP	Lipopolysaccharide-binding protein
UID306	-0.101796	16.2884	-1.62495	0.112776	0.899994	-6.04354	P19320	P19320	VCAM1_HUMAN	VCAM1	Vascular cell adhesion protein 1
UID307	0.0385169	24.3592	0.707152	0.483962	0.998682	-7.09352	P19652	P19652	A1AG2_HUMAN	ORM2	Alpha-1-acid glycoprotein 2
UID308	-0.0303627	24.3673	-1.2362	0.224278	0.998682	-6.58176	P19823	P19823	ITIH2_HUMAN	ITIH2	Inter-alpha-trypsin inhibitor heavy chain H2
UID309	0.010616	23.4034	0.37944	0.706559	0.998682	-7.2741	P19827	P19827	ITIH1_HUMAN	ITIH1	Inter-alpha-trypsin inhibitor heavy chain H1
UID311	0.171924	19.3091	0.655772	0.516082	0.998682	-7.12889	P20742	P20742	PZP_HUMAN	PZP	Pregnancy zone protein
UID312	0.0354481	21.8478	0.781996	0.439259	0.998682	-7.03736	P20851	P20851	C4BPB_HUMAN	C4BPB	C4b-binding protein beta chain
UID313	0.000478388	17.4519	0.00881722	0.993013	0.998682	-7.34757	P22105	P22105	TENX_HUMAN	TNXB	Tenascin-X
UID314	0.0222195	21.1344	0.674855	0.504019	0.998682	-7.11606	P22352	P22352	GPX3_HUMAN	GPX3	Glutathione peroxidase 3
UID315	0.126201	16.9516	2.16158	0.0372809	0.521933	-5.0988	P22692	P22692	IBP4_HUMAN	IGFBP4	Insulin-like growth factor-binding protein 4
UID316	0.0205889	21.3805	0.804545	0.426291	0.998682	-7.01937	P22792	P22792	CPN2_HUMAN	CPN2	Carboxypeptidase N subunit 2
UID317	0.00891818	18.3218	0.106574	0.91571	0.998682	-7.3418	P22891	P22891	PROZ_HUMAN	PROZ	Vitamin K-dependent protein Z
UID318	-0.224226	20.06	-2.24022	0.0312515	0.485003	-4.94252	P23083	P23083	HV102_HUMAN	IGHV1-2	Immunoglobulin heavy variable 1-2
UID319	0.0387732	20.7729	0.813528	0.421189	0.998682	-7.01206	P23142	P23142	FBLN1_HUMAN	FBLN1	Fibulin-1
UID320	-0.0136272	16.1915	-0.101073	0.920045	0.998682	-7.34239	P23470	P23470	PTPRG_HUMAN	PTPRG	Receptor-type tyrosine-protein phosphatase gamma
UID321	0.901563	15.499	3.79116	0.000543852	0.0368006	-1.15205	P24592	P24592	IBP6_HUMAN	IGFBP6	Insulin-like growth factor-binding protein 6
UID322	0.214518	16.5495	2.87092	0.00677223	0.203171	-3.54717	P24593	P24593	IBP5_HUMAN	IGFBP5	Insulin-like growth factor-binding protein 5
UID323	0.00393063	23.2877	0.141834	0.887991	0.998682	-7.33732	P25311	P25311	ZA2G_HUMAN	AZGP1	Zinc-alpha-2-glycoprotein
UID325	0.0144008	19.0539	0.312214	0.756654	0.998682	-7.29781	P26927	P26927	HGFL_HUMAN	MST1	Hepatocyte growth factor-like protein
UID326	0.0270047	23.232	0.563008	0.576871	0.998682	-7.18615	P27169	P27169	PON1_HUMAN	PON1	Serum paraoxonase/arylesterase 1
UID327	-0.0907516	15.8134	-0.996601	0.325518	0.998682	-6.84629	P27487	P27487	DPP4_HUMAN	DPP4	Dipeptidyl peptidase 4
UID328	0.0153488	20.3415	0.415919	0.679904	0.998682	-7.25932	P27918	P27918	PROP_HUMAN	CFP	Properdin
UID329	-0.00871648	15.8708	-0.0890608	0.92952	0.998682	-7.34356	P28799	P28799	GRN_HUMAN	GRN	Progranulin
UID330	0.0144882	21.5381	0.516968	0.608296	0.998682	-7.21138	P29622	P29622	KAIN_HUMAN	SERPINA4	Kallistatin
UID332	-0.0209265	18.2824	-0.373665	0.710815	0.998682	-7.27632	P33151	P33151	CADH5_HUMAN	CDH5	Cadherin-5
UID333	-0.0308671	16.9252	-0.801076	0.42827	0.998682	-7.02217	P33908	P33908	MA1A1_HUMAN	MAN1A1	Mannosyl-oligosaccharide 1,2-alpha-mannosidase IA
UID334	0.176054	15.5034	1.46308	0.152001	0.921083	-6.28349	P34096	P34096	RNAS4_HUMAN	RNASE4	Ribonuclease 4
UID335	0.791933	18.2945	1.58947	0.120577	0.899994	-6.09801	P35443;P49747	P35443;P49747	COMP_HUMAN;TSP4_HUMAN	COMP;THBS4	Thrombospondin-4
UID337	-0.0252842	22.9449	-0.432863	0.667661	0.998682	-7.252	P35542	P35542	SAA4_HUMAN	SAA4	Serum amyloid A-4 protein
UID338	-0.236141	15.2016	-2.57542	0.0142018	0.309537	-4.23069	P35555	P35555	FBN1_HUMAN	FBN1	Fibrillin-1
UID339	0.0209094	21.7481	0.468158	0.642454	0.998682	-7.23582	P35858	P35858	ALS_HUMAN	IGFALS	Insulin-like growth factor-binding protein complex acid labile subunit
UID341	0.0582239	21.6621	2.22626	0.0322539	0.485003	-4.97058	P36955	P36955	PEDF_HUMAN	SERPINF1	Pigment epithelium-derived factor
UID342	0.00500912	20.1714	0.0479017	0.962056	0.998682	-7.34644	P36980	P36980	FHR2_HUMAN	CFHR2	Complement factor H-related protein 2
UID343	-0.0239079	20.9452	-0.36656	0.716063	0.998682	-7.279	P36980;Q03591	P36980;Q03591	FHR1_HUMAN;FHR2_HUMAN	CFHR1;CFHR2	Complement factor H-related protein 2
UID344	0.0318899	16.4911	0.80144	0.428062	0.998682	-7.02187	P39060	P39060	COIA1_HUMAN	COL18A1	Collagen alpha-1(XVIII) chain
UID345	0.281455	17.3904	4.8663	2.19186e-05	0.00222474	1.97931	P41222	P41222	PTGDS_HUMAN	PTGDS	Prostaglandin-H2 D-isomerase
UID346	-0.192029	15.2844	-0.612589	0.543945	0.998682	-7.15661	P43121	P43121	MUC18_HUMAN	MCAM	Cell surface glycoprotein MUC18
UID347	-0.00275128	19.9659	-0.0574574	0.954494	0.998682	-7.34592	P43251	P43251	BTD_HUMAN	BTD	Biotinidase
UID348	-0.00723813	23.1385	-0.257767	0.798034	0.998682	-7.31365	P43652	P43652	AFAM_HUMAN	AFM	Afamin
UID349	-0.032582	19.5679	-0.838554	0.407176	0.998682	-6.9913	P48740	P48740	MASP1_HUMAN	MASP1	Mannan-binding lectin serine protease 1
UID350	0.0208445	18.165	0.319604	0.75109	0.998682	-7.29543	P49747	P49747	COMP_HUMAN	COMP	Cartilage oligomeric matrix protein
UID351	0.021304	20.2865	0.583229	0.563325	0.998682	-7.1744	P49908	P49908	SEPP1_HUMAN	SELENOP	Selenoprotein P
UID352	0.00862376	17.2472	0.0724978	0.942601	0.998682	-7.34492	P49913	P49913	CAMP_HUMAN	CAMP	Cathelicidin antimicrobial peptide
UID353	0.0438504	21.9277	0.881318	0.383911	0.998682	-6.95442	P51884	P51884	LUM_HUMAN	LUM	Lumican
UID354	-0.0694246	18.3031	-0.666261	0.509432	0.998682	-7.12188	P54108	P54108	CRIS3_HUMAN	CRISP3	Cysteine-rich secretory protein 3
UID356	0.00798361	20.4506	0.0715343	0.943363	0.998682	-7.34499	P55056	P55056	APOC4_HUMAN	APOC4	Apolipoprotein C-IV
UID357	0.0521502	20.0194	0.973878	0.336525	0.998682	-6.86861	P55058	P55058	PLTP_HUMAN	PLTP	Phospholipid transfer protein
UID358	-0.159555	17.2985	-1.75676	0.0873439	0.864917	-5.83215	P55103	P55103	INHBC_HUMAN	INHBC	Inhibin beta C chain
UID359	-0.472071	14.9932	-3.16615	0.00311365	0.126414	-2.81841	P58335	P58335;Q9H6X2	ANTR2_HUMAN	ANTXR2	Anthrax toxin receptor 2
UID360	0.0105524	18.4068	0.167247	0.868099	0.998682	-7.33331	P59665;P59666	P59665;P59666	DEF1_HUMAN;DEF3_HUMAN	DEFA1;DEFA3	Neutrophil defensin 1
UID361	0.444556	18.2651	2.85771	0.0070059	0.203171	-3.57874	P60709	P60709;P63261	ACTB_HUMAN	ACTB	Actin, cytoplasmic 1
UID362	0.0533064	18.9952	1.20431	0.236218	0.998682	-6.62001	P61626	P61626	LYSC_HUMAN	LYZ	Lysozyme C
UID363	0.126167	17.0038	0.703283	0.48634	0.998682	-7.09627	P61769	P61769	B2MG_HUMAN	B2M	Beta-2-microglobulin
UID364	0.0234023	22.1188	0.0964154	0.923718	0.998682	-7.34286	P68871	P68871	HBB_HUMAN	HBB	Hemoglobin subunit beta
UID365	0.0371428	21.7417	0.152799	0.879398	0.998682	-7.33567	P69905	P69905	HBA_HUMAN	HBA1	Hemoglobin subunit alpha
UID366	0.0224351	19.7801	0.489806	0.627201	0.998682	-7.22528	P80108	P80108	PHLD_HUMAN	GPLD1	Phosphatidylinositol-glycan-specific phospholipase D
UID367	-0.0139081	22.5316	-0.226646	0.821963	0.998682	-7.32135	P80748	P80748	LV321_HUMAN	IGLV3-21	Immunoglobulin lambda variable 3-21
UID369	-0.0223303	16.3472	-0.416486	0.679493	0.998682	-7.25908	P98160	P98160	PGBM_HUMAN	HSPG2	Basement membrane-specific heparan sulfate proteoglycan core protein
UID370	-0.0256289	16.7596	-0.372155	0.711929	0.998682	-7.27689	Q01459	Q01459	DIAC_HUMAN	CTBS	Di-N-acetylchitobiase
UID371	0.0244074	19.3912	0.380254	0.70596	0.998682	-7.27378	Q02985;Q92496	Q02985;Q92496	FHR3_HUMAN;FHR4_HUMAN	CFHR3;CFHR4	Complement factor H-related protein 3
UID372	-0.314997	19.5137	-1.18924	0.242022	0.998682	-6.63777	Q03591	Q03591	FHR1_HUMAN	CFHR1	Complement factor H-related protein 1
UID373	0.0189671	19.4961	0.282345	0.779273	0.998682	-7.30687	Q04756	Q04756	HGFA_HUMAN	HGFAC	Hepatocyte growth factor activator
UID374	0.00720416	21.2189	0.114434	0.909521	0.998682	-7.34091	Q06033	Q06033	ITIH3_HUMAN	ITIH3	Inter-alpha-trypsin inhibitor heavy chain H3
UID375	-0.00104571	16.1964	-0.00543613	0.995692	0.998682	-7.3476	Q07954	Q07954	LRP1_HUMAN	LRP1	Prolow-density lipoprotein receptor-related protein 1
UID376	0.0141037	19.6178	0.193451	0.847678	0.998682	-7.32848	Q08380	Q08380	LG3BP_HUMAN	LGALS3BP	Galectin-3-binding protein
UID377	-0.0420285	16.4359	-0.177071	0.860431	0.998682	-7.33158	Q08830	Q08830	FGL1_HUMAN	FGL1	Fibrinogen-like protein 1
UID378	0.0864128	16.0584	1.05138	0.299996	0.998682	-6.79051	Q10588	Q10588	BST1_HUMAN	BST1	ADP-ribosyl cyclase/cyclic ADP-ribose hydrolase 2
UID379	0.0742153	20.9485	1.6307	0.111551	0.899994	-6.03461	Q12805	Q12805	FBLN3_HUMAN	EFEMP1	EGF-containing fibulin-like extracellular matrix protein 1
UID380	-0.265652	16.2056	-1.09017	0.282783	0.998682	-6.74931	Q12860	Q12860	CNTN1_HUMAN	CNTN1	Contactin-1
UID381	-0.374967	15.8187	-1.46308	0.152001	0.921083	-6.28349	Q12913	Q12913	PTPRJ_HUMAN	PTPRJ	Receptor-type tyrosine-protein phosphatase eta
UID382	0.000376559	16.112	0.00476749	0.996222	0.998682	-7.3476	Q13093	Q13093	PAFA_HUMAN	PLA2G7	Platelet-activating factor acetylhydrolase
UID383	-0.0091461	17.7248	-0.160736	0.873188	0.998682	-7.3344	Q13103	Q13103	SPP24_HUMAN	SPP2	Secreted phosphoprotein 24
UID384	0.0566925	20.1729	1.23464	0.224853	0.998682	-6.58366	Q13790	Q13790	APOF_HUMAN	APOF	Apolipoprotein F
UID385	0.185696	15.8831	1.56439	0.126354	0.899994	-6.1359	Q13822	Q13822	ENPP2_HUMAN	ENPP2	Ectonucleotide pyrophosphatase/phosphodiesterase family member 2
UID386	-0.440851	15.7447	-3.42395	0.00153863	0.0892403	-2.14945	Q14515	Q14515	SPRL1_HUMAN	SPARCL1	SPARC-like protein 1
UID387	-0.00453241	20.7905	-0.185898	0.853553	0.998682	-7.32994	Q14520	Q14520	HABP2_HUMAN	HABP2	Hyaluronan-binding protein 2
UID388	-0.007997	23.9122	-0.198645	0.843643	0.998682	-7.32744	Q14624	Q14624	ITIH4_HUMAN	ITIH4	Inter-alpha-trypsin inhibitor heavy chain H4
UID389	0.155908	16.8416	2.6039	0.0132469	0.309537	-4.167	Q15113	Q15113	PCOC1_HUMAN	PCOLCE	Procollagen C-endopeptidase enhancer 1
UID390	0.00765124	22.3304	0.133605	0.894449	0.998682	-7.33848	Q15166	Q15166	PON3_HUMAN	PON3	Serum paraoxonase/lactonase 3
UID391	-0.0267171	18.8998	-0.285308	0.777021	0.998682	-7.30601	Q15485	Q15485	FCN2_HUMAN	FCN2	Ficolin-2
UID392	0.0372734	19.2069	0.958023	0.344353	0.998682	-6.88389	Q15582	Q15582	BGH3_HUMAN	TGFBI	Transforming growth factor-beta-induced protein ig-h3
UID393	0.0178992	15.2411	0.0914054	0.92767	0.998682	-7.34334	Q15828	Q15828	CYTM_HUMAN	CST6	Cystatin-M
UID394	-0.0364271	19.8992	-0.260108	0.796242	0.998682	-7.31303	Q15848	Q15848	ADIPO_HUMAN	ADIPOQ	Adiponectin
UID396	0.0122463	20.7123	0.293634	0.7707	0.998682	-7.30355	Q16610	Q16610	ECM1_HUMAN	ECM1	Extracellular matrix protein 1
UID397	-0.134318	14.6659	-0.85603	0.397565	0.998682	-6.97644	Q16706	Q16706	MA2A1_HUMAN	MAN2A1	Alpha-mannosidase 2
UID398	-0.036373	15.8001	-0.366797	0.715887	0.998682	-7.27891	Q16853	Q16853	AOC3_HUMAN	AOC3	Membrane primary amine oxidase
UID399	0.00966291	16.931	0.162855	0.871531	0.998682	-7.33405	Q6EMK4	Q6EMK4	VASN_HUMAN	VASN	Vasorin
UID400	-0.0851336	16.4143	-1.65435	0.106629	0.899994	-5.99761	Q6UX71	Q6UX71	PXDC2_HUMAN	PLXDC2	Plexin domain-containing protein 2
UID401	0.0501499	17.2812	0.606627	0.547852	0.998682	-7.16029	Q6UXB8	Q6UXB8	PI16_HUMAN	PI16	Peptidase inhibitor 16
UID402	0.0624559	16.2673	0.882739	0.383153	0.998682	-6.95317	Q6UY14	Q6UY14	ATL4_HUMAN	ADAMTSL4	ADAMTS-like protein 4
UID404	0.0323291	16.1769	0.612317	0.544123	0.998682	-7.15678	Q76LX8	Q76LX8	ATS13_HUMAN	ADAMTS13	A disintegrin and metalloproteinase with thrombospondin motifs 13
UID405	-0.440082	14.5597	-2.01101	0.0517521	0.635653	-5.3858	Q7Z7G0	Q7Z7G0	TARSH_HUMAN	ABI3BP	Target of Nesh-SH3
UID406	-0.0827844	15.3671	-0.419006	0.677667	0.998682	-7.25801	Q86U17	Q86U17	SPA11_HUMAN	SERPINA11	Serpin A11
UID407	0.0404376	15.9318	0.594731	0.555691	0.998682	-7.16753	Q86VB7	Q86VB7	C163A_HUMAN	CD163	Scavenger receptor cysteine-rich type 1 protein M130
UID408	-0.0141185	14.9485	-0.0965619	0.923602	0.998682	-7.34284	Q8N6C8	Q8N6C8;Q8NHL6	LIRA3_HUMAN	LILRA3	Leukocyte immunoglobulin-like receptor subfamily A member 3
UID409	0.104541	15.9776	1.09516	0.280618	0.998682	-6.74391	Q8NBP7	Q8NBP7	PCSK9_HUMAN	PCSK9	Proprotein convertase subtilisin/kexin type 9
UID412	0.252175	15.2806	1.0241	0.312525	0.998682	-6.81864	Q8WZ75	Q8WZ75	ROBO4_HUMAN	ROBO4	Roundabout homolog 4
UID413	0.0616277	20.1379	0.76856	0.447098	0.998682	-7.04784	Q92496	Q92496	FHR4_HUMAN	CFHR4	Complement factor H-related protein 4
UID414	0.0100094	16.775	0.209324	0.835359	0.998682	-7.32521	Q92820	Q92820	GGH_HUMAN	GGH	Gamma-glutamyl hydrolase
UID415	0.08803	18.5517	1.15087	0.257267	0.998682	-6.68204	Q92954	Q92954	PRG4_HUMAN	PRG4	Proteoglycan 4
UID416	-0.0375349	20.1002	-0.945118	0.350812	0.998682	-6.89614	Q96IY4	Q96IY4	CBPB2_HUMAN	CPB2	Carboxypeptidase B2
UID417	-0.00101451	19.2563	-0.0167403	0.986735	0.998682	-7.34747	Q96KN2	Q96KN2	CNDP1_HUMAN	CNDP1	Beta-Ala-His dipeptidase
UID418	-0.0114196	22.1243	-0.329028	0.744015	0.998682	-7.29231	Q96PD5	Q96PD5	PGRP2_HUMAN	PGLYRP2	N-acetylmuramoyl-L-alanine amidase
UID419	-0.0212588	16.6711	-0.291378	0.772411	0.998682	-7.30423	Q99784	Q99784	NOE1_HUMAN	OLFM1	Noelin
UID420	0.175392	16.899	1.70418	0.0968456	0.899994	-5.91816	Q9BUN1	Q9BUN1	MENT_HUMAN	MENT	Protein MENT
UID421	0.0456654	18.0735	0.785266	0.437364	0.998682	-7.03478	Q9BWP8	Q9BWP8	COL11_HUMAN	COLEC11	Collectin-11
UID422	0.0893131	18.2284	1.61867	0.114126	0.899994	-6.05326	Q9BXR6	Q9BXR6	FHR5_HUMAN	CFHR5	Complement factor H-related protein 5
UID423	-0.641597	15.1053	-2.32119	0.0259695	0.458418	-4.77724	Q9H4G4	Q9H4G4	GAPR1_HUMAN	GLIPR2	Golgi-associated plant pathogenesis-related protein 1
UID424	-0.0163468	17.6952	-0.197856	0.844255	0.998682	-7.3276	Q9HDC9	Q9HDC9	APMAP_HUMAN	APMAP	Adipocyte plasma membrane-associated protein
UID425	0.0337493	17.1361	0.426887	0.671969	0.998682	-7.25461	Q9NPH3	Q9NPH3	IL1AP_HUMAN	IL1RAP	Interleukin-1 receptor accessory protein
UID426	-0.00166171	18.1175	-0.0329695	0.973879	0.998682	-7.34706	Q9NQ79	Q9NQ79	CRAC1_HUMAN	CRTAC1	Cartilage acidic protein 1
UID427	0.00359593	19.5336	0.0946514	0.925109	0.998682	-7.34303	Q9NZP8	Q9NZP8	C1RL_HUMAN	C1RL	Complement C1r subcomponent-like protein
UID428	-0.0809764	16.8925	-0.985934	0.330654	0.998682	-6.85683	Q9UBX5	Q9UBX5	FBLN5_HUMAN	FBLN5	Fibulin-5
UID429	0.0224939	20.6536	0.395015	0.695131	0.998682	-7.26795	Q9UGM5	Q9UGM5	FETUB_HUMAN	FETUB	Fetuin-B
UID430	0.0251038	18.3789	0.489597	0.627348	0.998682	-7.22538	Q9UHG3	Q9UHG3	PCYOX_HUMAN	PCYOX1	Prenylcysteine oxidase 1
UID431	0.0262635	18.5093	0.604343	0.549353	0.998682	-7.16169	Q9UK55	Q9UK55	ZPI_HUMAN	SERPINA10	Protein Z-dependent protease inhibitor
UID432	-0.0230081	17.3022	-0.125357	0.900929	0.998682	-7.33957	Q9UNN8	Q9UNN8	EPCR_HUMAN	PROCR	Endothelial protein C receptor
UID433	0.0969313	17.2438	1.30305	0.200717	0.998682	-6.49861	Q9UNW1	Q9UNW1	MINP1_HUMAN	MINPP1	Multiple inositol polyphosphate phosphatase 1
UID436	-0.032028	19.1785	-0.636465	0.528444	0.998682	-7.14151	Q9Y5Y7	Q9Y5Y7	LYVE1_HUMAN	LYVE1	Lymphatic vessel endothelial hyaluronic acid receptor 1
UID437	-0.0526556	20.9366	-0.772424	0.444835	0.998682	-7.04485	Q9Y6R7	Q9Y6R7	FCGBP_HUMAN	FCGBP	IgGFc-binding protein
UID440	-0.310699	16.0911	-0.947941	0.349392	0.998682	-6.89348	A0A0B4J1V1	A0A0B4J1V1	HV321_HUMAN	IGHV3-21	Immunoglobulin heavy variable 3-21
UID444	0.099071	15.2746	0.426211	0.672457	0.998682	-7.25491	P12830	P12830	CADH1_HUMAN	CDH1	Cadherin-1
UID445	0.185258	16.8184	0.32331	0.748305	0.998682	-7.29421	P13598	P13598	ICAM2_HUMAN	ICAM2	Intercellular adhesion molecule 2
UID447	0.167881	16.4647	1.96201	0.0574184	0.666054	-5.47564	P35443	P35443	TSP4_HUMAN	THBS4	Thrombospondin-4
UID452	-0.431689	14.7444	-2.17684	0.036036	0.521933	-5.06881	P10721	P10721	KIT_HUMAN	KIT	Mast/stem cell growth factor receptor Kit
UID453	0.00217508	15.367	0.0084478	0.993306	0.998682	-7.34758	P14625	P14625	ENPL_HUMAN	HSP90B1	Endoplasmin
UID454	0.0318758	16.2892	0.123075	0.902723	0.998682	-7.33986	P55290	P55290	CAD13_HUMAN	CDH13	Cadherin-13
UID456	0.333455	16.5825	2.5673	0.0144857	0.309537	-4.24879	P07333	P07333	CSF1R_HUMAN	CSF1R	Macrophage colony-stimulating factor 1 receptor
UID462	-0.363631	16.5106	-1.49729	0.142913	0.921083	-6.23462	A0A0C4DH33	A0A0C4DH33	HV124_HUMAN	IGHV1-24	Immunoglobulin heavy variable 1-24
UID464	0.483539	16.8632	1.11451	0.272344	0.998682	-6.72274	Q9H8L6	Q9H8L6	MMRN2_HUMAN	MMRN2	Multimerin-2
UID466	-0.0793242	16.143	-0.215309	0.830725	0.998682	-7.32391	P01768;P0DP03	P01768;P0DP02;P0DP03	HV330_HUMAN;HVC05_HUMAN	IGHV3-30;IGHV3-30-5	Immunoglobulin heavy variable 3-30

## Sheet: D. Statistics Proteins HA 1h
UID	logFC	AveExpr	t	P.Value	adj.P.Val	B	Protein.Group	Protein.Ids	Protein.Names	Genes	First.Protein.Description
UID1	0.00341981	19.0898	0.0503995	0.960096	0.999949	-7.21429	A0A075B6H7	A0A075B6H7	KV37_HUMAN	IGKV3-7	Probable non-functional immunoglobulin kappa variable 3-7
UID2	-0.137912	18.6505	-0.289559	0.773892	0.999908	-7.17273	A0A075B6H9	A0A075B6H9	LV469_HUMAN	IGLV4-69	Immunoglobulin lambda variable 4-69
UID3	-0.224224	19.7934	-0.882131	0.38383	0.937635	-6.82178	A0A075B6I0	A0A075B6I0	LV861_HUMAN	IGLV8-61	Immunoglobulin lambda variable 8-61
UID5	0.0416003	22.316	0.68072	0.500606	0.97162	-6.98002	A0A075B6I9;P04211	P04211;A0A075B6I9	LV743_HUMAN;LV746_HUMAN	IGLV7-43;IGLV7-46	Immunoglobulin lambda variable 7-46
UID6	-0.0540789	20.3307	-0.666566	0.509497	0.978601	-6.98965	A0A075B6J9	A0A075B6J9	LV218_HUMAN	IGLV2-18	Immunoglobulin lambda variable 2-18
UID8	-0.95524	19.1923	-1.34747	0.186641	0.885982	-6.31013	A0A075B6K0;A0A075B6K4	A0A075B6K0;A0A075B6K4	LV310_HUMAN;LV316_HUMAN	IGLV3-10;IGLV3-16	Immunoglobulin lambda variable 3-16
UID9	-0.187389	20.6525	-1.66748	0.104501	0.745668	-5.84739	A0A075B6K0;P01717;P01718	P01717;P01718;A0A075B6K0	LV316_HUMAN;LV325_HUMAN;LV327_HUMAN	IGLV3-16;IGLV3-25;IGLV3-27	Immunoglobulin lambda variable 3-16
UID10	0.158853	18.9068	0.269789	0.788935	0.999908	-7.17838	A0A075B6K4	A0A075B6K4	LV310_HUMAN	IGLV3-10	Immunoglobulin lambda variable 3-10
UID11	-0.0466996	19.5858	-0.395432	0.694966	0.993679	-7.13574	A0A075B6K5	A0A075B6K5	LV39_HUMAN	IGLV3-9	Immunoglobulin lambda variable 3-9
UID12	0.0503058	21.4016	0.0527137	0.958265	0.999949	-7.21417	A0A075B6K5;P80748	P80748;A0A075B6K5	LV321_HUMAN;LV39_HUMAN	IGLV3-21;IGLV3-9	Immunoglobulin lambda variable 3-9
UID13	-0.215246	18.412	-1.7281	0.092941	0.745668	-5.75023	A0A075B6P5;P01615	P01615;A0A075B6P5	KV228_HUMAN;KVD28_HUMAN	IGKV2-28;IGKV2D-28	Immunoglobulin kappa variable 2-28
UID14	-0.00975366	18.2701	-0.0812748	0.935695	0.999949	-7.21221	A0A075B6Q5	A0A075B6Q5	HV364_HUMAN	IGHV3-64	Immunoglobulin heavy variable 3-64
UID16	-0.0116247	21.615	-0.113937	0.90995	0.999949	-7.20895	A0A075B6R2;A0A087WSY4;P06331;P0DP08	P01824;P01825;P06331;A0A075B6R2;A0A087WSY4;A0A0C4DH41;P0DP06;P0DP07;P0DP08	HV404_HUMAN;HV432_HUMAN;HV434_HUMAN;HVD82_HUMAN	IGHV4-30-2;IGHV4-34;IGHV4-38-2;IGHV4-4	Immunoglobulin heavy variable 4-4
UID17	-0.0350163	21.5155	-0.401574	0.690482	0.993679	-7.13325	A0A075B6R9;A0A0C4DH68	A0A075B6R9;A0A0C4DH68	KV224_HUMAN;KVD24_HUMAN	IGKV2-24;IGKV2D-24	Probable non-functional immunoglobulin kappa variable 2D-24
UID18	-1.18038	16.3591	-2.21069	0.0338065	0.605443	-4.87763	A0A075B6S2	A0A075B6S2	KVD29_HUMAN	IGKV2D-29	Immunoglobulin kappa variable 2D-29
UID19	0.300855	17.3382	1.12292	0.269249	0.937352	-6.58183	A0A075B6S2;A2NJV5	A0A075B6S2;A2NJV5	KV229_HUMAN;KVD29_HUMAN	IGKV2-29;IGKV2D-29	Immunoglobulin kappa variable 2D-29
UID20	-1.41769	22.7903	-0.947309	0.35009	0.937352	-6.76221	A0A075B6S2;A2NJV5;P06310	P01615;P01614;P06310;A0A075B6P5;A0A075B6S2;A0A075B6S6;A0A087WW87;A0A0A0MRZ7;A2NJV5	KV229_HUMAN;KV230_HUMAN;KVD29_HUMAN	IGKV2-29;IGKV2-30;IGKV2D-29	Immunoglobulin kappa variable 2D-29
UID21	0.0714471	18.0904	0.981546	0.333178	0.937352	-6.72931	A0A075B6S5	A0A075B6S5	KV127_HUMAN	IGKV1-27	Immunoglobulin kappa variable 1-27
UID22	1.04629	21.5058	1.93966	0.0606579	0.741108	-5.38874	A0A075B6S5;A0A0C4DH67	A0A075B6S5;A0A0C4DH67;A0A0C4DH69	KV108_HUMAN;KV127_HUMAN	IGKV1-27;IGKV1-8	Immunoglobulin kappa variable 1-27
UID23	0.313596	18.8132	0.549653	0.58611	0.987717	-7.06164	A0A087WSX0	A0A087WSX0	LV545_HUMAN	IGLV5-45	Immunoglobulin lambda variable 5-45
UID25	-0.00480891	21.5344	-0.0529769	0.958057	0.999949	-7.21415	A0A087WSY6	A0A087WSY6	KVD15_HUMAN	IGKV3D-15	Immunoglobulin kappa variable 3D-15
UID26	0.0925173	19.285	1.47352	0.149706	0.833797	-6.13816	A0A087WSZ0	A0A087WSZ0	KVD08_HUMAN	IGKV1D-8	Immunoglobulin kappa variable 1D-8
UID27	0.0316932	19.4246	0.332042	0.741873	0.993679	-7.15925	A0A087WW87;P01614	P01614;A0A087WW87	KV240_HUMAN;KVD40_HUMAN	IGKV2-40;IGKV2D-40	Immunoglobulin kappa variable 2-40
UID28	-0.0245174	24.2561	-0.446553	0.657997	0.993679	-7.11383	A0A0A0MRZ8;P04433	P04433;A0A0A0MRZ8	KV311_HUMAN;KVD11_HUMAN	IGKV3-11;IGKV3D-11	Immunoglobulin kappa variable 3D-11
UID29	-0.712531	19.4445	-1.65398	0.107231	0.745668	-5.86862	A0A0A0MS14	A0A0A0MS14	HV145_HUMAN	IGHV1-45	Immunoglobulin heavy variable 1-45
UID30	0.0198014	21.2381	0.249099	0.804766	0.999908	-7.18386	A0A0A0MS15	A0A0A0MS15	HV349_HUMAN	IGHV3-49	Immunoglobulin heavy variable 3-49
UID32	-0.079452	22.3667	-1.40411	0.169253	0.857267	-6.23455	A0A0B4J1U7	A0A0B4J1U7	HV601_HUMAN	IGHV6-1	Immunoglobulin heavy variable 6-1
UID33	0.0352546	20.0762	0.447725	0.657159	0.993679	-7.11329	A0A0B4J1V0	A0A0B4J1V0	HV315_HUMAN	IGHV3-15	Immunoglobulin heavy variable 3-15
UID34	0.0952939	24.8019	1.1688	0.25052	0.937352	-6.53	A0A0B4J1V0;A0A0B4J1V6;A0A0B4J1Y9	A0A0B4J1V0;A0A0B4J1V6;A0A0B4J1Y9	HV315_HUMAN;HV372_HUMAN;HV373_HUMAN	IGHV3-15;IGHV3-72;IGHV3-73	Immunoglobulin heavy variable 3-15
UID35	-0.0133163	24.1938	-0.165466	0.869546	0.999949	-7.20158	A0A0B4J1V1;A0A0B4J1X8;A0A0C4DH32;P01762;P01763;P01766;P01780	P01780;P01762;P01763;P01766;P01782;A0A0B4J1V1;A0A0B4J1X8;A0A0C4DH32;P0DP04	HV307_HUMAN;HV311_HUMAN;HV313_HUMAN;HV320_HUMAN;HV321_HUMAN;HV343_HUMAN;HV348_HUMAN	IGHV3-11;IGHV3-13;IGHV3-20;IGHV3-21;IGHV3-43;IGHV3-48;IGHV3-7	Immunoglobulin heavy variable 3-21
UID36	0.568126	17.1577	1.38838	0.173948	0.860959	-6.25581	A0A0B4J1V1;A0A0C4DH32;P01762;P01763;P01780	P01780;P01762;P01763;P01782;A0A0B4J1V1;A0A0C4DH32	HV307_HUMAN;HV311_HUMAN;HV320_HUMAN;HV321_HUMAN;HV348_HUMAN	IGHV3-11;IGHV3-20;IGHV3-21;IGHV3-48;IGHV3-7	Immunoglobulin heavy variable 3-21
UID37	0.0798662	20.5587	0.95577	0.345859	0.937352	-6.75418	A0A0B4J1V2	A0A0B4J1V2	HV226_HUMAN	IGHV2-26	Immunoglobulin heavy variable 2-26
UID38	0.229686	17.6502	1.14943	0.25831	0.937352	-6.55212	A0A0B4J1V6	A0A0B4J1V6	HV373_HUMAN	IGHV3-73	Immunoglobulin heavy variable 3-73
UID39	-0.1307	23.2873	-0.759489	0.452735	0.952593	-6.92283	A0A0B4J1X5	A0A0B4J1X5	HV374_HUMAN	IGHV3-74	Immunoglobulin heavy variable 3-74
UID40	-0.0188238	25.0176	-0.247315	0.806135	0.999908	-7.18431	A0A0B4J1X5;P01764;P01767;P01772	P01764;P01768;P01772;P01767;A0A0B4J1X5;A0A0C4DH42;P0DP02;P0DP03	HV323_HUMAN;HV333_HUMAN;HV353_HUMAN;HV374_HUMAN	IGHV3-23;IGHV3-33;IGHV3-53;IGHV3-74	Immunoglobulin heavy variable 3-74
UID41	0.0967432	19.514	0.960538	0.343489	0.937352	-6.74963	A0A0B4J1X8	A0A0B4J1X8	HV343_HUMAN	IGHV3-43	Immunoglobulin heavy variable 3-43
UID42	-0.298102	19.0233	-1.19585	0.239935	0.937352	-6.49855	A0A0B4J1Y8	A0A0B4J1Y8	LV949_HUMAN	IGLV9-49	Immunoglobulin lambda variable 9-49
UID43	-0.101507	20.6502	-1.61596	0.11524	0.758307	-5.92763	A0A0B4J1Y9	A0A0B4J1Y9	HV372_HUMAN	IGHV3-72	Immunoglobulin heavy variable 3-72
UID44	0.822499	18.6297	2.15931	0.0378869	0.621976	-4.97846	A0A0B4J2D9;P0DP09	A0A0B4J2D9;P0DP09	KV113_HUMAN;KVD13_HUMAN	IGKV1-13;IGKV1D-13	Immunoglobulin kappa variable 1D-13
UID45	-0.0732832	19.3573	-0.870088	0.390285	0.937635	-6.83234	A0A0C4DH24	A0A0C4DH24	KV621_HUMAN	IGKV6-21	Immunoglobulin kappa variable 6-21
UID46	-0.00399313	21.7427	-0.0585201	0.953673	0.999949	-7.21384	A0A0C4DH25	A0A0C4DH25	KVD20_HUMAN	IGKV3D-20	Immunoglobulin kappa variable 3D-20
UID47	0.115871	21.7705	1.45971	0.153446	0.833797	-6.15767	A0A0C4DH25;P01619	P01619;A0A0C4DH25	KV320_HUMAN;KVD20_HUMAN	IGKV3-20;IGKV3D-20	Immunoglobulin kappa variable 3D-20
UID48	0.0990756	16.4015	0.273106	0.786405	0.999908	-7.17746	A0A0C4DH29	A0A0C4DH29	HV103_HUMAN	IGHV1-3	Immunoglobulin heavy variable 1-3
UID49	0.0265763	19.2853	0.301577	0.76479	0.997773	-7.1691	A0A0C4DH31	A0A0C4DH31	HV118_HUMAN	IGHV1-18	Immunoglobulin heavy variable 1-18
UID52	0.155013	21.3632	1.63469	0.111235	0.755633	-5.89871	A0A0C4DH34	A0A0C4DH34	HV428_HUMAN	IGHV4-28	Immunoglobulin heavy variable 4-28
UID53	0.0254996	21.3877	0.297043	0.768221	0.99894	-7.17049	A0A0C4DH36	A0A0C4DH36	HV338_HUMAN	IGHV3-38	Probable non-functional immunoglobulin heavy variable 3-38
UID54	-0.0937963	20.3371	-1.36495	0.181134	0.881069	-6.2871	A0A0C4DH38	A0A0C4DH38	HV551_HUMAN	IGHV5-51	Immunoglobulin heavy variable 5-51
UID55	-0.0816662	21.3873	-1.08241	0.286602	0.937352	-6.62599	A0A0C4DH38;A0A0J9YXX1	A0A0C4DH38;A0A0J9YXX1	HV551_HUMAN;HV5X1_HUMAN	IGHV5-10-1;IGHV5-51	Immunoglobulin heavy variable 5-51
UID57	0.0672029	21.9867	0.241134	0.810883	0.999908	-7.18586	A0A0C4DH43	A0A0C4DH43	HV70D_HUMAN	IGHV2-70D	Immunoglobulin heavy variable 2-70D
UID58	0.156994	16.9016	0.803497	0.427206	0.952593	-6.88824	A0A0C4DH43;P01814	P01814;A0A0C4DH43	HV270_HUMAN;HV70D_HUMAN	IGHV2-70;IGHV2-70D	Immunoglobulin heavy variable 2-70D
UID59	1.49608	17.5329	1.45587	0.154497	0.833797	-6.16306	A0A0C4DH55	P01624;A0A0C4DH55	KVD07_HUMAN	IGKV3D-7	Immunoglobulin kappa variable 3D-7
UID60	-0.0848219	18.694	-0.914429	0.366858	0.937635	-6.79277	A0A0C4DH67	A0A0C4DH67;A0A0C4DH69	KV108_HUMAN	IGKV1-8	Immunoglobulin kappa variable 1-8
UID61	0.942376	21.3406	1.84705	0.0733584	0.741108	-5.55119	A0A0C4DH73;P01597;P01611;P04432	P01597;P01611;P04432;A0A0C4DH72;A0A0C4DH73	KV112_HUMAN;KV139_HUMAN;KVD12_HUMAN;KVD39_HUMAN	IGKV1-12;IGKV1-39;IGKV1D-12;IGKV1D-39	Immunoglobulin kappa variable 1-12
UID62	-0.683019	17.2599	-0.62301	0.537388	0.984795	-7.01805	A0A0C4DH73;P01611	P01611;A0A0C4DH73	KV112_HUMAN;KVD12_HUMAN	IGKV1-12;IGKV1D-12	Immunoglobulin kappa variable 1-12
UID63	-0.00524972	21.362	-0.0630155	0.950119	0.999949	-7.21356	A0A0J9YX35	A0A0J9YX35	HV64D_HUMAN	IGHV3-64D	Immunoglobulin heavy variable 3-64D
UID64	0.297786	21.473	0.340746	0.735367	0.993679	-7.15626	A0A0J9YXX1	A0A0J9YXX1	HV5X1_HUMAN	IGHV5-10-1	Immunoglobulin heavy variable 5-10-1
UID65	0.129416	18.3585	0.309025	0.759167	0.994198	-7.16678	A0M8Q6	A0M8Q6	IGLC7_HUMAN	IGLC7	Immunoglobulin lambda constant 7
UID66	-0.0602467	25.2779	-1.06345	0.294989	0.937352	-6.64613	A0M8Q6;B9A064;P0CF74;P0DOY3	P0CG04;P0DOY2;P0DOY3;A0M8Q6;P0CF74;B9A064;P0DOX8	IGLC3_HUMAN;IGLC6_HUMAN;IGLC7_HUMAN;IGLL5_HUMAN	IGLC3;IGLC6;IGLC7;IGLL5	Immunoglobulin lambda constant 7
UID67	0.052252	26.7807	1.24398	0.221919	0.937352	-6.44096	A0M8Q6;P0CF74;P0DOY3	P0DOY2;P0DOY3;A0M8Q6;P0CF74	IGLC3_HUMAN;IGLC6_HUMAN;IGLC7_HUMAN	IGLC3;IGLC6;IGLC7	Immunoglobulin lambda constant 7
UID70	0.0136912	25.5321	0.279333	0.781662	0.999908	-7.1757	B9A064	B9A064;P0DOX8	IGLL5_HUMAN	IGLL5	Immunoglobulin lambda-like polypeptide 5
UID71	-0.324238	26.3224	-1.26851	0.213136	0.912777	-6.41081	B9A064;P0CF74;P0DOY3	P0CG04;P0DOY2;P0DOY3;P0CF74;B9A064;P0DOX8	IGLC3_HUMAN;IGLC6_HUMAN;IGLL5_HUMAN	IGLC3;IGLC6;IGLL5	Immunoglobulin lambda-like polypeptide 5
UID72	-0.0178923	26.058	-0.192573	0.848426	0.999949	-7.19662	B9A064;P0DOY3	P0CG04;P0DOY2;P0DOY3;B9A064;P0DOX8	IGLC3_HUMAN;IGLL5_HUMAN	IGLC3;IGLL5	Immunoglobulin lambda-like polypeptide 5
UID73	0.079407	19.5805	1.31655	0.196695	0.901138	-6.3502	O00187	O00187	MASP2_HUMAN	MASP2	Mannan-binding lectin serine protease 2
UID74	0.0625853	18.368	1.99439	0.0540841	0.741108	-5.28974	O00391	O00391	QSOX1_HUMAN	QSOX1	Sulfhydryl oxidase 1
UID75	0.111074	16.8309	1.67753	0.102505	0.745668	-5.83148	O00533	O00533	NCHL1_HUMAN	CHL1	Neural cell adhesion molecule L1-like protein
UID76	0.109428	20.3529	1.5578	0.128436	0.802275	-6.01563	O14498	O14498	ISLR_HUMAN	ISLR	Immunoglobulin superfamily containing leucine-rich repeat protein
UID77	0.0617679	15.3198	0.467019	0.643432	0.993679	-7.10431	O14786	O14786	NRP1_HUMAN	NRP1	Neuropilin-1
UID78	0.020948	20.9111	0.516796	0.608606	0.993679	-7.07943	O14791	O14791	APOL1_HUMAN	APOL1	Apolipoprotein L1
UID79	0.0564917	23.4111	0.780023	0.440713	0.952593	-6.90692	O43866	O43866	CD5L_HUMAN	CD5L	CD5 antigen-like
UID80	-0.148445	16.0625	-1.34822	0.1864	0.885982	-6.30914	O75144	O75144	ICOSL_HUMAN	ICOSLG	ICOS ligand
UID81	0.0675935	21.205	0.974051	0.336833	0.937352	-6.73661	O75636	O75636	FCN3_HUMAN	FCN3	Ficolin-3
UID82	0.0107567	20.167	0.324657	0.747407	0.993679	-7.16173	O75882	O75882	ATRN_HUMAN	ATRN	Attractin
UID83	-0.0127276	23.3594	-0.309793	0.758588	0.994198	-7.16654	O95445	O95445	APOM_HUMAN	APOM	Apolipoprotein M
UID84	0.0463353	16.1583	0.31952	0.751265	0.993679	-7.16342	O95497	O95497	VNN1_HUMAN	VNN1	Pantetheinase
UID85	-0.00478874	23.8376	-0.182839	0.855998	0.999949	-7.19849	P00450	P00450	CERU_HUMAN	CP	Ceruloplasmin
UID86	0.0150804	19.9929	0.323077	0.748593	0.993679	-7.16225	P00488	P00488	F13A_HUMAN	F13A1	Coagulation factor XIII A chain
UID87	0.00850363	24.0328	0.374489	0.710339	0.993679	-7.14396	P00734	P00734	THRB_HUMAN	F2	Prothrombin
UID88	0.0760453	21.2993	1.96339	0.0577279	0.741108	-5.3461	P00736	P00736	C1R_HUMAN	C1R	Complement C1r subcomponent
UID89	-0.00696798	27.8771	-0.117188	0.907392	0.999949	-7.20856	P00738	P00738	HPT_HUMAN	HP	Haptoglobin
UID90	0.0455775	27.7149	0.740785	0.463852	0.952593	-6.93695	P00738;P00739	P00738;P00739	HPTR_HUMAN;HPT_HUMAN	HP;HPR	Haptoglobin
UID91	0.053047	22.8428	1.13968	0.262294	0.937352	-6.56312	P00739	P00739	HPTR_HUMAN	HPR	Haptoglobin-related protein
UID92	-0.0635034	20.5154	-1.60043	0.118651	0.76637	-5.95141	P00740	P00740	FA9_HUMAN	F9	Coagulation factor IX
UID93	-0.0164283	20.8581	-0.555854	0.581909	0.987717	-7.05816	P00742	P00742	FA10_HUMAN	F10	Coagulation factor X
UID94	0.403407	19.235	7.49446	9.92595e-09	1.30361e-06	9.76489	P00746	P00746	CFAD_HUMAN	CFD	Complement factor D
UID95	0.0128204	23.1808	0.487337	0.629111	0.993679	-7.09446	P00747	P00747	PLMN_HUMAN	PLG	Plasminogen
UID96	0.11785	20.0272	1.28713	0.206645	0.912777	-6.38756	P00747;P08519	P00747;P08519	APOA_HUMAN;PLMN_HUMAN	LPA;PLG	Plasminogen
UID97	0.00518102	21.968	0.0686547	0.945662	0.999949	-7.21318	P00748	P00748	FA12_HUMAN	F12	Coagulation factor XII
UID98	-0.0228891	24.5549	-0.897047	0.375931	0.937635	-6.80851	P00751	P00751	CFAB_HUMAN	CFB	Complement factor B
UID99	-0.212034	16.9232	-0.607178	0.547721	0.987717	-7.02791	P00915	P00915	CAH1_HUMAN	CA1	Carbonic anhydrase 1
UID100	-0.0564433	24.9558	-2.28532	0.0285779	0.605443	-4.72803	P01008	P01008	ANT3_HUMAN	SERPINC1	Antithrombin-III
UID101	-0.0519226	28.5433	-1.42641	0.162766	0.849335	-6.20403	P01009	P01009	A1AT_HUMAN	SERPINA1	Alpha-1-antitrypsin
UID102	-0.050814	24.9453	-1.10747	0.275778	0.937352	-6.59885	P01011	P01011	AACT_HUMAN	SERPINA3	Alpha-1-antichymotrypsin
UID103	-0.0452123	23.5509	-1.27782	0.209872	0.912777	-6.39923	P01019	P01019	ANGT_HUMAN	AGT	Angiotensinogen
UID104	0.0514444	26.3021	0.888223	0.380591	0.937635	-6.81639	P01023	P01023	A2MG_HUMAN	A2M	Alpha-2-macroglobulin
UID105	0.0860317	25.257	1.40255	0.169713	0.857267	-6.23666	P01023;P20742	P01023;P20742	A2MG_HUMAN;PZP_HUMAN	A2M;PZP	Alpha-2-macroglobulin
UID106	-0.00787105	26.502	-0.340905	0.735249	0.993679	-7.15621	P01024	P01024	CO3_HUMAN	C3	Complement C3
UID107	0.0254985	22.2362	1.08133	0.287074	0.937352	-6.62714	P01031	P01031	CO5_HUMAN	C5	Complement C5
UID108	0.00750795	16.9271	0.0256718	0.979667	0.999949	-7.21525	P01033	P01033	TIMP1_HUMAN	TIMP1	Metalloproteinase inhibitor 1
UID109	0.137594	18.9595	1.97797	0.0559889	0.741108	-5.31969	P01034	P01034	CYTC_HUMAN	CST3	Cystatin-C
UID110	-0.000596261	24.8217	-0.0194278	0.984612	0.999949	-7.2154	P01042	P01042	KNG1_HUMAN	KNG1	Kininogen-1
UID111	-0.0340177	19.3879	-0.451186	0.654688	0.993679	-7.11171	P01344	P01344	IGF2_HUMAN	IGF2	Insulin-like growth factor II
UID112	0.078075	23.512	0.847638	0.4025	0.949612	-6.85167	P01591	P01591	IGJ_HUMAN	JCHAIN	Immunoglobulin J chain
UID113	0.0534745	21.4718	0.571251	0.571544	0.987717	-7.04936	P01593;P01594	P01593;P01594	KV133_HUMAN;KVD33_HUMAN	IGKV1-33;IGKV1D-33	Immunoglobulin kappa variable 1D-33
UID114	-0.00440134	18.3025	-0.038807	0.969269	0.999949	-7.21482	P01597;P04432	P01597;P04432	KV139_HUMAN;KVD39_HUMAN	IGKV1-39;IGKV1D-39	Immunoglobulin kappa variable 1-39
UID115	0.00115852	20.5009	0.0232328	0.981599	0.999949	-7.21531	P01599	P01599	KV117_HUMAN	IGKV1-17	Immunoglobulin kappa variable 1-17
UID116	0.0361006	18.2375	0.341937	0.734479	0.993679	-7.15585	P01601	P01601	KVD16_HUMAN	IGKV1D-16	Immunoglobulin kappa variable 1D-16
UID117	-0.0221614	20.9372	-0.230741	0.818883	0.999908	-7.18836	P01602	P01602	KV105_HUMAN	IGKV1-5	Immunoglobulin kappa variable 1-5
UID118	0.0176419	25.3192	0.498103	0.621582	0.993679	-7.08906	P01619	P01619	KV320_HUMAN	IGKV3-20	Immunoglobulin kappa variable 3-20
UID119	-0.0279472	23.56	-0.527019	0.601563	0.993679	-7.07401	P01700	P01700	LV147_HUMAN	IGLV1-47	Immunoglobulin lambda variable 1-47
UID120	-0.0546569	22.684	-0.995853	0.326277	0.937352	-6.71523	P01701	P01701	LV151_HUMAN	IGLV1-51	Immunoglobulin lambda variable 1-51
UID124	0.0200991	21.0475	0.259047	0.797143	0.999908	-7.18128	P01706	P01706	LV211_HUMAN	IGLV2-11	Immunoglobulin lambda variable 2-11
UID125	-0.000182837	20.7867	-0.00141591	0.998878	0.999949	-7.21559	P01709	P01709	LV208_HUMAN	IGLV2-8	Immunoglobulin lambda variable 2-8
UID126	-0.0284334	21.8969	-0.308548	0.759527	0.994198	-7.16693	P01714	P01714	LV319_HUMAN	IGLV3-19	Immunoglobulin lambda variable 3-19
UID127	0.132664	17.8469	1.77887	0.0841012	0.745668	-5.66661	P01715	P01715	LV301_HUMAN	IGLV3-1	Immunoglobulin lambda variable 3-1
UID128	-0.0744593	18.6715	-0.788179	0.435991	0.952593	-6.90049	P01717	P01717	LV325_HUMAN	IGLV3-25	Immunoglobulin lambda variable 3-25
UID129	0.107075	19.152	1.10031	0.278841	0.937352	-6.60666	P01718	P01718	LV327_HUMAN	IGLV3-27	Immunoglobulin lambda variable 3-27
UID130	0.159081	18.3982	1.77183	0.0852834	0.745668	-5.67834	P01721	P01721	LV657_HUMAN	IGLV6-57	Immunoglobulin lambda variable 6-57
UID131	0.122013	20.4812	1.21675	0.231982	0.937352	-6.47379	P01742	P01742	HV169_HUMAN	IGHV1-69	Immunoglobulin heavy variable 1-69
UID132	-0.0119205	18.6611	-0.078208	0.938116	0.999949	-7.21246	P01743	P01743	HV146_HUMAN	IGHV1-46	Immunoglobulin heavy variable 1-46
UID133	-0.216263	22.8732	-0.373614	0.710985	0.993679	-7.14429	P01764	P01764;P01768;P0DP03	HV323_HUMAN	IGHV3-23	Immunoglobulin heavy variable 3-23
UID135	0.0613705	19.5142	0.550178	0.585753	0.987717	-7.06135	P01766	P01766	HV313_HUMAN	IGHV3-13	Immunoglobulin heavy variable 3-13
UID136	-0.0389398	22.3115	-0.403846	0.688826	0.993679	-7.13232	P01772	P01768;P01772;P0DP02;P0DP03	HV333_HUMAN	IGHV3-33	Immunoglobulin heavy variable 3-33
UID137	-0.00666869	23.1375	-0.101198	0.919981	0.999949	-7.21035	P01780	P01780	HV307_HUMAN	IGHV3-7	Immunoglobulin heavy variable 3-7
UID138	0.118024	21.6433	0.439856	0.662793	0.993679	-7.11685	P01782;P0DP04	P01782;P0DP04	HV309_HUMAN;HV43D_HUMAN	IGHV3-43D;IGHV3-9	Immunoglobulin heavy variable 3-9
UID139	9.24887e-06	18.4208	6.41852e-05	0.999949	0.999949	-7.21559	P01817	P01817	HV205_HUMAN	IGHV2-5	Immunoglobulin heavy variable 2-5
UID140	0.0398508	18.5051	0.457369	0.650282	0.993679	-7.10885	P01833	P01833	PIGR_HUMAN	PIGR	Polymeric immunoglobulin receptor
UID141	-0.0497307	28.7588	-0.959316	0.344095	0.937352	-6.7508	P01834	P01834;P0DOX7	IGKC_HUMAN	IGKC	Immunoglobulin kappa constant
UID143	0.0307991	27.8363	0.412507	0.682528	0.993679	-7.12871	P01857	P01857;P0DOX5	IGHG1_HUMAN	IGHG1	Immunoglobulin heavy constant gamma 1
UID144	-0.0737212	24.0565	-0.382063	0.704766	0.993679	-7.14104	P01857;P01859	P01857;P01859;P0DOX5	IGHG1_HUMAN;IGHG2_HUMAN	IGHG1;IGHG2	Immunoglobulin heavy constant gamma 1
UID145	-0.00843055	28.7611	-0.115542	0.908687	0.999949	-7.20876	P01857;P01859;P01860	P01857;P01859;P01860;P0DOX5	IGHG1_HUMAN;IGHG2_HUMAN;IGHG3_HUMAN	IGHG1;IGHG2;IGHG3	Immunoglobulin heavy constant gamma 1
UID146	0.0226002	30.4095	0.523409	0.604046	0.993679	-7.07593	P01857;P01859;P01860;P01861	P01857;P01859;P01860;P01861;P0DOX5	IGHG1_HUMAN;IGHG2_HUMAN;IGHG3_HUMAN;IGHG4_HUMAN	IGHG1;IGHG2;IGHG3;IGHG4	Immunoglobulin heavy constant gamma 1
UID147	0.0873178	28.6477	1.02575	0.312169	0.937352	-6.68519	P01857;P01860	P01857;P01860;P0DOX5	IGHG1_HUMAN;IGHG3_HUMAN	IGHG1;IGHG3	Immunoglobulin heavy constant gamma 1
UID148	-0.0943903	23.1888	-0.540006	0.592673	0.993672	-7.06697	P01857;P01860;P01861	P01857;P01860;P01861;P0DOX5	IGHG1_HUMAN;IGHG3_HUMAN;IGHG4_HUMAN	IGHG1;IGHG3;IGHG4	Immunoglobulin heavy constant gamma 1
UID150	0.00147799	26.7095	0.0221552	0.982452	0.999949	-7.21534	P01859	P01859	IGHG2_HUMAN	IGHG2	Immunoglobulin heavy constant gamma 2
UID151	0.000970914	25.676	0.016319	0.987074	0.999949	-7.21545	P01859;P01860	P01859;P01860	IGHG2_HUMAN;IGHG3_HUMAN	IGHG2;IGHG3	Immunoglobulin heavy constant gamma 2
UID152	-0.0030415	27.044	-0.0417842	0.966912	0.999949	-7.2147	P01859;P01860;P01861	P01859;P01860;P01861	IGHG2_HUMAN;IGHG3_HUMAN;IGHG4_HUMAN	IGHG2;IGHG3;IGHG4	Immunoglobulin heavy constant gamma 2
UID153	0.0377961	21.2221	0.43653	0.665181	0.993679	-7.11833	P01859;P01861	P01859;P01861	IGHG2_HUMAN;IGHG4_HUMAN	IGHG2;IGHG4	Immunoglobulin heavy constant gamma 2
UID154	0.0160847	25.9111	0.358143	0.722425	0.993679	-7.15006	P01860	P01860	IGHG3_HUMAN	IGHG3	Immunoglobulin heavy constant gamma 3
UID155	-0.0544738	24.7449	-0.345366	0.731923	0.993679	-7.15465	P01861	P01861	IGHG4_HUMAN	IGHG4	Immunoglobulin heavy constant gamma 4
UID156	0.0508656	25.6754	0.66038	0.513409	0.978601	-6.9938	P01871	P01871;P0DOX6	IGHM_HUMAN	IGHM	Immunoglobulin heavy constant mu
UID157	0.0170644	27.1102	0.33059	0.74296	0.993679	-7.15974	P01876	P01876	IGHA1_HUMAN	IGHA1	Immunoglobulin heavy constant alpha 1
UID158	0.00599157	25.8323	0.105296	0.916753	0.999949	-7.20992	P01876;P01877	P01876;P01877;P0DOX2	IGHA1_HUMAN;IGHA2_HUMAN	IGHA1;IGHA2	Immunoglobulin heavy constant alpha 1
UID159	0.151186	22.8989	1.4227	0.163831	0.849335	-6.20914	P01877	P01877;P0DOX2	IGHA2_HUMAN	IGHA2	Immunoglobulin heavy constant alpha 2
UID160	-0.0903571	19.0683	-0.239124	0.812428	0.999908	-7.18635	P01880	P01880;P0DOX3	IGHD_HUMAN	IGHD	Immunoglobulin heavy constant delta
UID162	-0.115743	17.235	-0.323772	0.748072	0.993679	-7.16202	P02042	P02042	HBD_HUMAN	HBD	Hemoglobin subunit delta
UID163	-0.241679	23.1464	-0.724138	0.473879	0.952593	-6.94924	P02042;P68871	P02042;P68871	HBB_HUMAN;HBD_HUMAN	HBB;HBD	Hemoglobin subunit delta
UID167	0.00775947	28.6577	0.216873	0.829589	0.999949	-7.19153	P02647	P02647	APOA1_HUMAN	APOA1	Apolipoprotein A-I
UID168	-0.00655668	22.9578	-0.114063	0.909851	0.999949	-7.20893	P02649	P02649	APOE_HUMAN	APOE	Apolipoprotein E
UID169	0.0148934	25.7075	0.368892	0.714469	0.993679	-7.14608	P02652	P02652	APOA2_HUMAN	APOA2	Apolipoprotein A-II
UID170	-0.135277	23.9716	-2.21542	0.0334518	0.605443	-4.86827	P02654	P02654	APOC1_HUMAN	APOC1	Apolipoprotein C-I
UID171	-0.058287	23.2675	-0.771605	0.445618	0.952593	-6.91349	P02655	P02655	APOC2_HUMAN	APOC2	Apolipoprotein C-II
UID172	-0.0198739	24.8665	-0.251212	0.803145	0.999908	-7.18332	P02656	P02656	APOC3_HUMAN	APOC3	Apolipoprotein C-III
UID173	0.0427161	26.7791	1.38552	0.174814	0.860959	-6.25966	P02671	P02671	FIBA_HUMAN	FGA	Fibrinogen alpha chain
UID174	0.0475744	26.9408	1.51041	0.140072	0.829874	-6.08526	P02675	P02675	FIBB_HUMAN	FGB	Fibrinogen beta chain
UID175	0.0245084	26.2141	0.784103	0.438347	0.952593	-6.90371	P02679	P02679	FIBG_HUMAN	FGG	Fibrinogen gamma chain
UID176	-0.0264156	18.4339	-0.0936486	0.925932	0.999949	-7.2111	P02741	P02741	CRP_HUMAN	CRP	C-reactive protein
UID177	0.0119029	23.235	0.332115	0.741818	0.993679	-7.15923	P02743	P02743	SAMP_HUMAN	APCS	Serum amyloid P-component
UID178	0.0312603	20.2037	0.587368	0.560793	0.987717	-7.0399	P02745	P02745	C1QA_HUMAN	C1QA	Complement C1q subcomponent subunit A
UID179	0.00776838	22.2486	0.157718	0.875601	0.999949	-7.20286	P02746	P02746	C1QB_HUMAN	C1QB	Complement C1q subcomponent subunit B
UID180	0.0229272	23.3477	0.558632	0.580032	0.987717	-7.05659	P02747	P02747	C1QC_HUMAN	C1QC	Complement C1q subcomponent subunit C
UID181	-0.0239549	22.5709	-0.59071	0.558577	0.987717	-7.0379	P02748	P02748	CO9_HUMAN	C9	Complement component C9
UID182	-0.0510957	24.5328	-1.49079	0.145133	0.833797	-6.11354	P02749	P02749	APOH_HUMAN	APOH	Beta-2-glycoprotein 1
UID183	-0.0101485	23.089	-0.227067	0.821716	0.999908	-7.18922	P02750	P02750	A2GL_HUMAN	LRG1	Leucine-rich alpha-2-glycoprotein
UID184	0.0621533	24.5141	2.06929	0.0460991	0.672705	-5.15076	P02751	P02751	FINC_HUMAN	FN1	Fibronectin
UID185	0.0286959	24.0065	0.659231	0.514138	0.978601	-6.99456	P02753	P02753	RET4_HUMAN	RBP4	Retinol-binding protein 4
UID186	0.0255927	24.4201	0.736312	0.466534	0.952593	-6.94028	P02760	P02760	AMBP_HUMAN	AMBP	Protein AMBP
UID187	-0.0362059	26.5846	-0.827524	0.413646	0.952593	-6.86856	P02763	P02763	A1AG1_HUMAN	ORM1	Alpha-1-acid glycoprotein 1
UID188	-0.0230427	25.291	-0.404934	0.688034	0.993679	-7.13187	P02763;P19652	P02763;P19652	A1AG1_HUMAN;A1AG2_HUMAN	ORM1;ORM2	Alpha-1-acid glycoprotein 1
UID189	-0.0253101	24.1796	-0.694132	0.492262	0.971385	-6.97071	P02765	P02765	FETUA_HUMAN	AHSG	Alpha-2-HS-glycoprotein
UID190	-0.0972333	23.4546	-1.61487	0.115478	0.758307	-5.92932	P02766	P02766	TTHY_HUMAN	TTR	Transthyretin
UID191	-0.0548724	32.0773	-0.89555	0.376719	0.937635	-6.80985	P02768	P02768	ALBU_HUMAN	ALB	Albumin
UID192	-0.0509434	25.6659	-2.29892	0.0277071	0.605443	-4.70036	P02774	P02774	VTDB_HUMAN	GC	Vitamin D-binding protein
UID193	-0.390161	16.8326	-1.18558	0.243917	0.937352	-6.51058	P02775	P02775	CXCL7_HUMAN	PPBP	Platelet basic protein
UID195	0.0413475	18.1411	0.78499	0.437834	0.952593	-6.90301	P02786	P02786	TFR1_HUMAN	TFRC	Transferrin receptor protein 1
UID196	-0.0198168	27.4859	-0.554676	0.582706	0.987717	-7.05883	P02787	P02787	TRFE_HUMAN	TF	Serotransferrin
UID197	-0.061733	26.1609	-2.76481	0.00909157	0.325644	-3.68471	P02790	P02790	HEMO_HUMAN	HPX	Hemopexin
UID198	0.0140651	17.3259	0.173354	0.86339	0.999949	-7.20022	P03950	P03950	ANGI_HUMAN	ANG	Angiogenin
UID199	0.00100198	19.0755	0.0306477	0.975728	0.999949	-7.21511	P03951	P03951	FA11_HUMAN	F11	Coagulation factor XI
UID200	0.0158342	21.6076	0.558509	0.580115	0.987717	-7.05666	P03952	P03952	KLKB1_HUMAN	KLKB1	Plasma kallikrein
[truncated: 215 more rows]

## Sheet: E. Statistics Proteins HA 24h
UID	logFC	AveExpr	t	P.Value	adj.P.Val	B	Protein.Group	Protein.Ids	Protein.Names	Genes	First.Protein.Description
[truncated: 394 more rows]

[truncated: 1 more sheets: F. Correlation Matrix]
